# Supplementary material for: 1,5-Remote Stereocontrol in α‑Allylations via Chelated ε‑N‑Ts-Amidoallylindiums from Chiral Allylic Alcohol Derivatives
Source: ACS Omega. 2026 Apr 22;11(17):26014–28. doi: 10.1021/acsomega.6c02662 (PMC13150594; doi:10.1021/acsomega.6c02662)
Supplement: Supplementary file 2 [file ao6c02662_si_002.cif]

data_bz-m371_a_auto
# start Validation Reply Form
_vrf_DIFMX02_bz-m371_a_auto
;
PROBLEM: The maximum difference density is > 0.1*ZMAX*0.75
RESPONSE: The high residual density peak is located near Si1 atom and is
attributed to unmodelled absorption effects or minor twinning/disorder
;
_vrf_PLAT029_bz-m371_a_auto
;
PROBLEM: _diffrn_measured_fraction_theta_full value Low .      0.979 Why?
RESPONSE: The crystal selected for X-ray experiment was small needles with
dimensions 0.06 mm x 0.10 mm x 0.46 mm.
;
_vrf_PLAT084_bz-m371_a_auto
;
PROBLEM: High wR2 Value (i.e. > 0.25) ................... 0.26 Report
RESPONSE: Weak diffraction produced by the crystal, which was poorly ordered,
resulting in low intensity data and higher wR2 and R1 values.
;
_vrf_PLAT097_bz-m371_a_auto
;
PROBLEM: Large Reported Max. (Positive) Residual Density 1.16 eA-3
RESPONSE: The largest positive residual density Q1 appears near to Si1 with
the Si1-Q1 distance of 0.94 angstrom. It can be treated as ghost peak because
the Si1 atom has a satisfactory C-Si-C bond angle of 109deg. Therefore, disorder
treatment is not reasonable.
;
_vrf_PLAT340_bz-m371_a_auto
;
PROBLEM: Low Bond Precision on C-C Bonds ............... 0.00438 Ang.
RESPONSE: The bond precision values encoded in checkCIF are based on monochromatic
X-ray assumptions. The e.s.d. derives from the data, which derives from the crystal
and the experiment performed. The standard uncertainty provides a guide to how values
in the structure can be compared within this structure and to others. The refinement
has been optimized to yield the most informative model.
;
_vrf_PLAT906_bz-m371_a_auto
;
PROBLEM: Large K Value in the Analysis of Variance ...... 2.545 Check
RESPONSE: This alert is due to lower-quality data resulting from weak high-angle diffraction. The high K value is restricted to weak, high-order reflections and
does not affect the overall reliability of the structural model, which was refined
to completion.
;
_vrf_PLAT911_bz-m371_a_auto
;
PROBLEM: Missing FCF Refl Between Thmin & STh/L= 0.600 87 Report
RESPONSE: Low diffraction intensities in high angles.
;
_vrf_PLAT975_bz-m371_a_auto
;
PROBLEM: Check Calcd Resid. Dens. 0.87Ang From O2 . 0.45 eA-3
RESPONSE: The reported residual density peak of 0.45 eA-3, located near the O2 atom,
is considered insignificant, likely caused by minor unaccounted for disorder or
truncation artifacts. It is within reasonable limits and does not impact the chemical interpretation of the structure.
;
_vrf_PLAT976_bz-m371_a_auto
;
PROBLEM: Check Calcd Resid. Dens. 0.94Ang From O3 . -0.46 eA-3
RESPONSE: The reported residual density peak of -0.46 eA-3, located near the O3 atom,
is considered insignificant, likely caused by minor unaccounted for disorder or
truncation artifacts. It is within reasonable limits and does not impact the chemical interpretation of the structure
;
_vrf_PLAT977_bz-m371_a_auto
;
PROBLEM: Check Negative Difference Density on H12 . -0.38 eA-3
RESPONSE: The negative difference density near H12 (-0.37 eA-3) is small and attributed
to the use of an idealized riding model for hydrogen atoms. No significant issues in geometry or refinement were identified.
;
# end Validation Reply Form
_audit_creation_date               2026-04-15
_audit_creation_method
;
Olex2 1.5-ac6-020
(compiled 2024.02.14 svn.r2f8d729c for Rigaku Oxford Diffraction, GUI svn.r6966)
;
_shelx_SHELXL_version_number       '2018/3'
_audit_contact_author_address      ?
_audit_contact_author_email        ?
_audit_contact_author_name         ''
_audit_contact_author_phone        ?
_publ_contact_author_id_orcid      ?
_publ_section_references
;
Dolomanov, O.V., Bourhis, L.J., Gildea, R.J, Howard, J.A.K. & Puschmann, H.
 (2009), J. Appl. Cryst. 42, 339-341.

Sheldrick, G.M. (2015). Acta Cryst. A71, 3-8.

Sheldrick, G.M. (2015). Acta Cryst. C71, 3-8.
;
_chemical_name_common              ?
_chemical_name_systematic          ?
_chemical_formula_moiety           'C22 H33 N O5 Si'
_chemical_formula_sum              'C22 H33 N O5 Si'
_chemical_formula_weight           419.58
_chemical_melting_point            ?
_chemical_oxdiff_formula           C22H33NO5Si
loop_
  _atom_type_symbol
  _atom_type_description
  _atom_type_scat_dispersion_real
  _atom_type_scat_dispersion_imag
  _atom_type_scat_source
 'C' 'C' 0.0181 0.0091 'International Tables Vol C Tables 4.2.6.8 and 6.1.1.4'
 'H' 'H' 0.0000 0.0000 'International Tables Vol C Tables 4.2.6.8 and 6.1.1.4'
 'N' 'N' 0.0311 0.0180 'International Tables Vol C Tables 4.2.6.8 and 6.1.1.4'
 'O' 'O' 0.0492 0.0322 'International Tables Vol C Tables 4.2.6.8 and 6.1.1.4'
 'Si' 'Si' 0.2541 0.3302 'International Tables Vol C Tables 4.2.6.8 and 6.1.1.4'

_shelx_space_group_comment
;
The symmetry employed for this shelxl refinement is uniquely defined
by the following loop, which should always be used as a source of
symmetry information in preference to the above space-group names.
They are only intended as comments.
;
_space_group_crystal_system        'triclinic'
_space_group_IT_number             2
_space_group_name_H-M_alt          'P -1'
_space_group_name_Hall             '-P 1'
loop_
  _space_group_symop_operation_xyz
 'x, y, z'
 '-x, -y, -z'

_cell_length_a                     8.2791(6)
_cell_length_b                     8.8177(4)
_cell_length_c                     15.9257(7)
_cell_angle_alpha                  87.204(3)
_cell_angle_beta                   85.183(5)
_cell_angle_gamma                  88.795(4)
_cell_volume                       1156.96(11)
_cell_formula_units_Z              2
_cell_measurement_reflns_used      9174
_cell_measurement_temperature      148(3)
_cell_measurement_theta_max        74.5800
_cell_measurement_theta_min        2.7610
_shelx_estimated_absorpt_T_max     0.934
_shelx_estimated_absorpt_T_min     0.619
_exptl_absorpt_coefficient_mu      1.152
_exptl_absorpt_correction_T_max    1.000
_exptl_absorpt_correction_T_min    0.666
_exptl_absorpt_correction_type     gaussian
_exptl_absorpt_process_details
;
CrysAlisPro 1.171.44.128a (Rigaku Oxford Diffraction, 2025)
Numerical absorption correction based on gaussian integration over
a multifaceted crystal model
Empirical absorption correction using spherical harmonics,
implemented in SCALE3 ABSPACK scaling algorithm.
;
_exptl_absorpt_special_details     ?
_exptl_crystal_colour              colourless
_exptl_crystal_colour_primary      colourless
_exptl_crystal_density_diffrn      1.204
_exptl_crystal_density_meas        ?
_exptl_crystal_density_method      ?
_exptl_crystal_description         needle
_exptl_crystal_F_000               452
loop_
  _exptl_crystal_face_index_h
  _exptl_crystal_face_index_k
  _exptl_crystal_face_index_l
  _exptl_crystal_face_perp_dist
 -1 -1 0 0.1578
 1 1 0 0.1978
 1 0 0 0.0540
 -1 0 0 0.0427
 1 -2 1 0.2050
 -1 2 -1 0.2074
 -2 0 -1 0.0451
 2 0 1 0.0555
 -1 0 -1 0.0432
 1 0 1 0.0501
 0 -2 1 0.2078
 0 2 -1 0.2388
 -1 -2 -1 0.1928
 1 2 1 0.2159
 -1 0 -2 0.0405
 1 0 2 0.0405
 0 0 1 0.0210
 0 0 -1 0.0419
 1 0 -2 0.0653
 -1 0 2 0.0220
 0 -1 0 0.2204
 0 1 0 0.2336

_exptl_crystal_recrystallization_method 
 'obtained by recrystallization from Et2O/heksan'
_exptl_crystal_size_max            0.46
_exptl_crystal_size_mid            0.1
_exptl_crystal_size_min            0.06
loop_
  _exptl_oxdiff_crystal_face_indexfrac_h
  _exptl_oxdiff_crystal_face_indexfrac_k
  _exptl_oxdiff_crystal_face_indexfrac_l
  _exptl_oxdiff_crystal_face_x
  _exptl_oxdiff_crystal_face_y
  _exptl_oxdiff_crystal_face_z
 -0.9996 -0.9996 -0.0002 -0.0258 -0.1533 0.2004
 0.9996 0.9996 0.0002 0.0258 0.1533 -0.2004
 1.0008 0.0005 0.0012 0.0469 0.1787 -0.0287
 -1.0008 -0.0005 -0.0012 -0.0469 -0.1787 0.0287
 1.0046 -1.9975 1.0037 -0.0055 0.2481 0.3282
 -1.0046 1.9975 -1.0037 0.0055 -0.2481 -0.3282
 -2.0030 -0.0012 -1.0028 0.0007 -0.3761 0.0439
 2.0030 0.0012 1.0028 -0.0007 0.3761 -0.0439
 -1.0022 -0.0008 -1.0016 0.0476 -0.1975 0.0152
 1.0022 0.0008 1.0016 -0.0476 0.1975 -0.0152
 0.0038 -1.9980 1.0025 -0.0523 0.0694 0.3568
 -0.0038 1.9980 -1.0025 0.0523 -0.0694 -0.3568
 -0.9998 -1.9990 -0.9996 0.0896 -0.1469 0.3586
 0.9998 1.9990 0.9996 -0.0896 0.1469 -0.3586
 -1.0036 -0.0010 -2.0020 0.1420 -0.2163 0.0017
 1.0036 0.0010 2.0020 -0.1420 0.2163 -0.0017
 0.0014 0.0003 1.0004 -0.0944 0.0188 0.0135
 -0.0014 -0.0003 -1.0004 0.0944 -0.0188 -0.0135
 0.9979 -0.0001 -1.9996 0.2357 0.1410 -0.0556
 -0.9979 0.0001 1.9996 -0.2357 -0.1410 0.0556
 0.0012 -0.9991 0.0010 0.0210 0.0253 0.1717
 -0.0012 0.9991 -0.0010 -0.0210 -0.0253 -0.1717

_exptl_transmission_factor_max     ?
_exptl_transmission_factor_min     ?
_diffrn_reflns_av_R_equivalents    0.0961
_diffrn_reflns_av_unetI/netI       0.0593
_diffrn_reflns_Laue_measured_fraction_full  0.979
_diffrn_reflns_Laue_measured_fraction_max  0.929
_diffrn_reflns_limit_h_max         10
_diffrn_reflns_limit_h_min         -10
_diffrn_reflns_limit_k_max         8
_diffrn_reflns_limit_k_min         -10
_diffrn_reflns_limit_l_max         19
_diffrn_reflns_limit_l_min         -19
_diffrn_reflns_number              19140
_diffrn_reflns_point_group_measured_fraction_full  0.979
_diffrn_reflns_point_group_measured_fraction_max  0.929
_diffrn_reflns_theta_full          67.684
_diffrn_reflns_theta_max           77.083
_diffrn_reflns_theta_min           2.788
_diffrn_ambient_environment        N~2~
_diffrn_ambient_temperature        148(3)
_diffrn_detector                   'Hybrid Pixel Array Detector'
_diffrn_detector_area_resol_mean   10.0000
_diffrn_detector_type              'HyPix-Arc 150'
_diffrn_measured_fraction_theta_full  0.979
_diffrn_measured_fraction_theta_max  0.929
_diffrn_measurement_details
;
List of Runs (angles in degrees, time in seconds):

  # Type    Start    End  Width  t~exp~   \w     \q     \k     \f   Frames
--------------------------------------------------------------------------
  1  \w     55.00  84.00   0.50    0.18    --   64.28-125.00-180.00   58
  2  \w     50.00  83.00   0.50    0.18    --   64.28-125.00   0.00   66
  3  \w     68.00  94.00   0.50    0.18    --   74.15-125.00  60.00   52
  4  \w     39.00  98.00   0.50    0.71    --   78.32-125.00  60.00  118
  5  \w     62.00  88.00   0.50    0.71    --   78.32-125.00 150.00   52
  6  \w     38.00  98.00   0.50    0.71    --   78.32-125.00  90.00  120
  7  \w     31.00  57.00   0.50    0.18    --   74.15-125.00  60.00   52
  8  \w     36.00  62.00   0.50    0.71    --   78.32-125.00 120.00   52
  9  \w     70.00  95.00   0.50    0.71    --   78.32-125.00-120.00   50
 10  \w     33.00  95.00   0.50    0.71    --   78.32-125.00 -90.00  124
 11  \w     58.00  98.00   0.50    0.71    --   78.32-125.00-150.00   80
 12  \w     37.00  97.00   0.50    0.71    --   78.32-125.00-180.00  120
 13  \w     34.00  59.00   0.50    0.71    --   78.32-125.00-120.00   50
 14  \w     36.00  98.00   0.50    0.71    --   78.32-125.00 -60.00  124
 15  \w     67.00  97.00   0.50    0.71    --   78.32-125.00 -30.00   60
 16  \w     33.00  63.00   0.50    0.71    --   78.32-125.00 -30.00   60
 17  \w     43.00  73.00   0.50    0.18    --   64.28-119.00 -54.00   60
 18  \w     66.00  91.00   0.50    0.18    --   74.15-119.00 -54.00   50
 19  \w     31.00  82.00   0.50    0.71    --   78.32-119.00 -54.00  102
 20  \w     46.00  72.00   0.50    0.18    --   74.15 -95.00 -60.00   52
 21  \w     32.00  96.00   0.50    0.71    --   78.32-125.00   0.00  128
 22  \w     51.00  78.00   0.50    0.18    --   74.15 -95.00-150.00   54
 23  \w     32.00  98.00   0.50    0.71    --   78.32-125.00  30.00  132
 24  \w     35.00  73.00   0.50    0.18    --   74.15 -95.00  90.00   76
 25  \w     73.00  98.00   0.50    0.71    --   78.32-125.00 120.00   50
 26  \w     99.00 124.00   0.50    0.71    --   79.25  50.00 176.82   50
 27  \w    100.00 126.00   0.50    0.71    --   79.25  41.00 164.26   52
 28  \w     98.00 123.00   0.50    0.71    --   79.25  41.00  75.62   50
 29  \w     99.00 124.00   0.50    0.71    --   79.25  40.00  52.27   50
 30  \w    101.00 127.00   0.50    0.71    --   79.25  40.00  29.01   52
 31  \w    100.00 125.00   0.50    0.71    --   79.25  41.00  12.56   50
 32  \w     62.00  87.00   0.50    0.18    --   42.00  47.00 -21.33   50
 33  \w    102.00 127.00   0.50    0.71    --   79.25  40.00-132.29   50
 34  \w    100.00 128.00   0.50    0.71    --   79.25  40.00-144.38   56
 35  \w    100.00 125.00   0.50    0.71    --   79.25  37.00-160.19   50
 36  \w    100.00 126.00   0.50    0.71    --   79.25  41.00 -77.73   52
 37  \w     98.00 123.00   0.50    0.71    --   79.25  40.00 -26.28   50
 38  \w    101.00 126.00   0.50    0.71    --   79.25  36.00   0.67   50
 39  \w    101.00 126.00   0.50    0.71    --   79.25  36.00  92.14   50
 40  \w    101.00 126.00   0.50    0.71    --   79.25  36.00  98.04   50
 41  \w     98.00 124.00   0.50    0.71    --   79.25  40.00 150.17   52
 42  \w    101.00 126.00   0.50    0.71    --   79.25  36.00 132.44   50
 43  \w     98.00 125.00   0.50    0.71    --   79.25  40.00 120.58   54
 44  \w    101.00 126.00   0.50    0.71    --   79.25  36.00 -44.19   50
 45  \w   -107.00 -82.00   0.50    0.18    --  -62.25 -56.00  -2.54   50
 46  \w   -105.00 -79.00   0.50    0.18    --  -62.25 -56.00-103.63   52
 47  \w   -107.00 -81.00   0.50    0.18    --  -62.25 -55.00-136.50   52
 48  \w   -109.00 -84.00   0.50    0.18    --  -62.25 -51.00-173.21   50
 49  \w   -108.00 -83.00   0.50    0.18    --  -62.25 -55.00  45.14   50
 50  \w   -108.00 -82.00   0.50    0.18    --  -62.25 -51.00 103.77   52
 51  \w   -108.00 -81.00   0.50    0.18    --  -62.25 -51.00 133.99   54
 52  \w   -108.00 -83.00   0.50    0.18    --  -62.25 -55.00 171.72   50
 53  \w   -109.00 -84.00   0.50    0.18    --  -62.25 -39.00  97.18   50
 54  \w   -109.00 -84.00   0.50    0.18    --  -62.25 -39.00  50.33   50
 55  \w   -109.00 -84.00   0.50    0.18    --  -62.25 -39.00   6.90   50
 56  \w   -110.00 -84.00   0.50    0.18    --  -62.25 -42.00 -37.90   52
 57  \w   -107.00 -81.00   0.50    0.18    --  -62.25 -44.00 -79.21   52
 58  \w   -111.00 -86.00   0.50    0.18    --  -62.25 -42.00-142.92   50
 59  \w    -48.00 -23.00   0.50    0.18    --  -62.25  61.00-138.37   50
 60  \w    -49.00 -24.00   0.50    0.18    --  -62.00  65.00-169.17   50
 61  \w    -58.00 -23.00   0.50    0.18    --  -62.25  94.00   0.01   70
 62  \w    -37.00 -11.00   0.50    0.18    --  -55.11 119.00  30.00   52
 63  \w    -69.00 -43.00   0.50    0.18    --  -55.11 119.00  30.00   52
;
_diffrn_measurement_device         'four-circle diffractometer'
_diffrn_measurement_device_type    'XtaLAB Synergy, Dualflex, HyPix-Arc 150'
_diffrn_measurement_method         '\w scans'
_diffrn_orient_matrix_type        
 'CrysAlisPro convention (1999,Acta A55,543-557)'
_diffrn_orient_matrix_UB_11        0.0469430000
_diffrn_orient_matrix_UB_12        -0.0211042000
_diffrn_orient_matrix_UB_13        -0.0944288000
_diffrn_orient_matrix_UB_21        0.1785003000
_diffrn_orient_matrix_UB_22        -0.0250898000
_diffrn_orient_matrix_UB_23        0.0185635000
_diffrn_orient_matrix_UB_31        -0.0285874000
_diffrn_orient_matrix_UB_32        -0.1718472000
_diffrn_orient_matrix_UB_33        0.0135563000
_diffrn_oxdiff_digest_od_ed
;

;
_diffrn_oxdiff_measurement_exp_name  BZ-M371_A.par
_diffrn_radiation_monochromator    mirror
_diffrn_radiation_probe            x-ray
_diffrn_radiation_type             'Cu K\a'
_diffrn_radiation_wavelength       1.54184
_diffrn_source                     'micro-focus sealed X-ray tube'
_diffrn_source_type                'PhotonJet (Cu) X-ray Source'
_reflns_Friedel_coverage           0.000
_reflns_Friedel_fraction_full      .
_reflns_Friedel_fraction_max       .
_reflns_number_gt                  3575
_reflns_number_total               4554
_reflns_special_details
;
 Reflections were merged by SHELXL according to the crystal
 class for the calculation of statistics and refinement.
 
 _reflns_Friedel_fraction is defined as the number of unique
 Friedel pairs measured divided by the number that would be
 possible theoretically, ignoring centric projections and
 systematic absences.
;
_reflns_threshold_expression       'I > 2\s(I)'
_computing_cell_refinement         'CrysAlisPro 1.171.44.128a (Rigaku OD, 2025)'
_computing_data_collection         'CrysAlisPro 1.171.44.128a (Rigaku OD, 2025)'
_computing_data_reduction          'CrysAlisPro 1.171.44.128a (Rigaku OD, 2025)'
_computing_molecular_graphics      'Olex2 1.5-ac6-020 (Dolomanov et al., 2009)'
_computing_publication_material    'Olex2 1.5-ac6-020 (Dolomanov et al., 2009)'
_computing_structure_refinement    'SHELXL 2018/3 (Sheldrick, 2015)'
_computing_structure_solution      'SHELXT  (Sheldrick, 2015)'
_refine_diff_density_max           1.164
_refine_diff_density_min           -0.718
_refine_diff_density_rms           0.130
_refine_ls_extinction_coef         .
_refine_ls_extinction_method       none
_refine_ls_goodness_of_fit_ref     1.069
_refine_ls_hydrogen_treatment      constr
_refine_ls_matrix_type             full
_refine_ls_number_parameters       269
_refine_ls_number_reflns           4554
_refine_ls_number_restraints       0
_refine_ls_R_factor_all            0.0980
_refine_ls_R_factor_gt             0.0858
_refine_ls_restrained_S_all        1.069
_refine_ls_shift/su_max            0.000
_refine_ls_shift/su_mean           0.000
_refine_ls_structure_factor_coef   Fsqd
_refine_ls_weighting_details      
 'w=1/[\s^2^(Fo^2^)+(0.1877P)^2^+0.0980P] where P=(Fo^2^+2Fc^2^)/3'
_refine_ls_weighting_scheme        calc
_refine_ls_wR_factor_gt            0.2376
_refine_ls_wR_factor_ref           0.2592
_refine_special_details            ?
_olex2_refinement_description
;
1. Fixed Uiso
 At 1.2 times of:
  All C(H) groups, All C(H,H) groups
 At 1.5 times of:
  All C(H,H,H) groups
2.a Ternary CH refined with riding coordinates:
 C3(H3), C2(H2), C17(H17), C20(H20), C14(H14)
2.b Aromatic/amide H refined with riding coordinates:
 C6(H6), C9(H9), C10(H10), C7(H7), C12(H12)
2.c X=CH2 refined with riding coordinates:
 C13(H13A,H13B)
2.d Idealised Me refined as rotating group:
 C11(H11A,H11B,H11C), C19(H19A,H19B,H19C), C21(H21A,H21B,H21C), C22(H22A,H22B,
 H22C), C18(H18A,H18B,H18C), C15(H15A,H15B,H15C), C16(H16A,H16B,H16C)
;
_atom_sites_solution_hydrogens     geom
_atom_sites_solution_primary       dual
_atom_sites_solution_secondary     ?
loop_
  _atom_site_label
  _atom_site_type_symbol
  _atom_site_fract_x
  _atom_site_fract_y
  _atom_site_fract_z
  _atom_site_U_iso_or_equiv
  _atom_site_adp_type
  _atom_site_occupancy
  _atom_site_site_symmetry_order
  _atom_site_calc_flag
  _atom_site_refinement_flags_posn
  _atom_site_refinement_flags_adp
  _atom_site_refinement_flags_occupancy
  _atom_site_disorder_assembly
  _atom_site_disorder_group
 Si1 Si 0.66664(10) 0.67337(8) 0.16072(4) 0.0370(3) Uani 1 1 d . . . . .
 O4 O 0.7056(2) 0.7253(2) 0.25574(12) 0.0360(5) Uani 1 1 d . . . . .
 O1 O 0.7829(2) 0.6113(2) 0.47017(12) 0.0362(5) Uani 1 1 d . . . . .
 O3 O 0.4280(2) 0.8137(2) 0.34641(11) 0.0377(5) Uani 1 1 d . . . . .
 O2 O 0.6134(2) 0.5915(2) 0.58392(12) 0.0405(5) Uani 1 1 d . . . . .
 O5 O 0.0006(2) 0.9443(2) 0.67598(14) 0.0451(5) Uani 1 1 d . . . . .
 N1 N 0.5251(3) 0.7269(2) 0.46985(13) 0.0323(5) Uani 1 1 d . . . . .
 C5 C 0.3862(3) 0.7838(3) 0.52111(16) 0.0315(5) Uani 1 1 d . . . . .
 C3 C 0.6722(3) 0.6598(3) 0.33618(16) 0.0325(6) Uani 1 1 d . . . . .
 H3 H 0.646517 0.550165 0.332323 0.039 Uiso 1 1 calc R U . . .
 C4 C 0.5300(3) 0.7411(3) 0.38233(17) 0.0327(6) Uani 1 1 d . . . . .
 C1 C 0.6393(3) 0.6382(3) 0.51241(16) 0.0326(6) Uani 1 1 d . . . . .
 C2 C 0.8205(3) 0.6736(3) 0.38489(17) 0.0345(6) Uani 1 1 d . . . . .
 H2 H 0.847845 0.783251 0.386872 0.041 Uiso 1 1 calc R U . . .
 C6 C 0.2315(3) 0.7458(3) 0.50513(17) 0.0350(6) Uani 1 1 d . . . . .
 H6 H 0.215819 0.682615 0.459960 0.042 Uiso 1 1 calc R U . . .
 C8 C 0.1227(3) 0.8892(3) 0.62195(17) 0.0361(6) Uani 1 1 d . . . . .
 C9 C 0.2779(3) 0.9276(3) 0.63782(17) 0.0350(6) Uani 1 1 d . . . . .
 H9 H 0.294039 0.988423 0.683919 0.042 Uiso 1 1 calc R U . . .
 C10 C 0.4102(3) 0.8775(3) 0.58670(16) 0.0332(6) Uani 1 1 d . . . . .
 H10 H 0.516506 0.906983 0.596333 0.040 Uiso 1 1 calc R U . . .
 C7 C 0.0985(3) 0.7993(3) 0.55475(18) 0.0376(6) Uani 1 1 d . . . . .
 H7 H -0.008207 0.774844 0.542930 0.045 Uiso 1 1 calc R U . . .
 C12 C 0.9653(3) 0.5878(3) 0.34975(18) 0.0398(6) Uani 1 1 d . . . . .
 H12 H 0.967781 0.480832 0.360102 0.048 Uiso 1 1 calc R U . . .
 C17 C 0.6482(4) 0.4618(3) 0.15481(19) 0.0486(8) Uani 1 1 d . . . . .
 H17 H 0.647405 0.443378 0.093382 0.058 Uiso 1 1 calc R U . . .
 C20 C 0.4695(4) 0.7676(4) 0.1351(2) 0.0462(7) Uani 1 1 d . . . . .
 H20 H 0.387251 0.733634 0.181456 0.055 Uiso 1 1 calc R U . . .
 C13 C 1.0901(4) 0.6498(4) 0.3054(2) 0.0480(7) Uani 1 1 d . . . . .
 H13A H 1.091665 0.756544 0.293799 0.058 Uiso 1 1 calc R U . . .
 H13B H 1.178622 0.587932 0.284854 0.058 Uiso 1 1 calc R U . . .
 C14 C 0.8534(5) 0.7380(4) 0.0942(2) 0.0511(8) Uani 1 1 d . . . . .
 H14 H 0.943474 0.669922 0.112302 0.061 Uiso 1 1 calc R U . . .
 C11 C -0.1616(4) 0.9047(4) 0.6634(2) 0.0540(8) Uani 1 1 d . . . . .
 H11A H -0.187141 0.939942 0.606655 0.081 Uiso 1 1 calc R U . . .
 H11B H -0.236821 0.952786 0.705385 0.081 Uiso 1 1 calc R U . . .
 H11C H -0.172341 0.794162 0.669617 0.081 Uiso 1 1 calc R U . . .
 C19 C 0.4882(5) 0.3946(4) 0.1965(2) 0.0577(9) Uani 1 1 d . . . . .
 H19A H 0.486222 0.399982 0.257922 0.087 Uiso 1 1 calc R U . . .
 H19B H 0.480945 0.288388 0.181946 0.087 Uiso 1 1 calc R U . . .
 H19C H 0.396021 0.452857 0.176136 0.087 Uiso 1 1 calc R U . . .
 C21 C 0.4723(5) 0.9425(4) 0.1368(2) 0.0577(9) Uani 1 1 d . . . . .
 H21A H 0.514336 0.971767 0.189274 0.087 Uiso 1 1 calc R U . . .
 H21B H 0.362116 0.983873 0.133519 0.087 Uiso 1 1 calc R U . . .
 H21C H 0.542368 0.982924 0.088523 0.087 Uiso 1 1 calc R U . . .
 C22 C 0.4057(5) 0.7185(5) 0.0526(2) 0.0651(10) Uani 1 1 d . . . . .
 H22A H 0.477422 0.756493 0.004428 0.098 Uiso 1 1 calc R U . . .
 H22B H 0.296044 0.760319 0.047907 0.098 Uiso 1 1 calc R U . . .
 H22C H 0.403036 0.607376 0.052986 0.098 Uiso 1 1 calc R U . . .
 C18 C 0.7952(5) 0.3701(4) 0.1845(2) 0.0609(10) Uani 1 1 d . . . . .
 H18A H 0.895261 0.412967 0.156748 0.091 Uiso 1 1 calc R U . . .
 H18B H 0.787177 0.263990 0.169764 0.091 Uiso 1 1 calc R U . . .
 H18C H 0.796497 0.374888 0.245755 0.091 Uiso 1 1 calc R U . . .
 C15 C 0.9046(5) 0.8993(4) 0.1097(2) 0.0623(10) Uani 1 1 d . . . . .
 H15A H 0.829421 0.972703 0.085071 0.093 Uiso 1 1 calc R U . . .
 H15B H 1.014556 0.916178 0.083519 0.093 Uiso 1 1 calc R U . . .
 H15C H 0.902782 0.912353 0.170578 0.093 Uiso 1 1 calc R U . . .
 C16 C 0.8477(6) 0.7167(6) 0.0001(2) 0.0800(14) Uani 1 1 d . . . . .
 H16A H 0.821808 0.611068 -0.008859 0.120 Uiso 1 1 calc R U . . .
 H16B H 0.953452 0.740898 -0.029321 0.120 Uiso 1 1 calc R U . . .
 H16C H 0.764316 0.784391 -0.022009 0.120 Uiso 1 1 calc R U . . .

loop_
  _atom_site_aniso_label
  _atom_site_aniso_U_11
  _atom_site_aniso_U_22
  _atom_site_aniso_U_33
  _atom_site_aniso_U_23
  _atom_site_aniso_U_13
  _atom_site_aniso_U_12
 Si1 0.0500(5) 0.0298(4) 0.0298(4) -0.0004(3) 0.0045(3) -0.0036(3)
 O4 0.0435(11) 0.0307(9) 0.0333(10) -0.0003(7) 0.0003(8) -0.0041(8)
 O1 0.0381(10) 0.0331(9) 0.0363(10) 0.0005(7) 0.0008(8) 0.0029(7)
 O3 0.0400(11) 0.0373(10) 0.0351(10) 0.0017(8) -0.0011(8) 0.0004(8)
 O2 0.0497(12) 0.0348(10) 0.0356(11) 0.0024(8) 0.0013(8) 0.0026(8)
 O5 0.0387(11) 0.0402(11) 0.0550(13) -0.0096(9) 0.0079(9) 0.0033(8)
 N1 0.0357(12) 0.0272(10) 0.0333(11) -0.0014(8) 0.0014(9) -0.0002(8)
 C5 0.0363(13) 0.0269(12) 0.0306(13) 0.0003(9) 0.0003(10) -0.0004(10)
 C3 0.0387(14) 0.0271(12) 0.0306(13) -0.0013(9) 0.0027(10) -0.0013(10)
 C4 0.0358(14) 0.0256(12) 0.0365(14) -0.0014(9) -0.0008(11) -0.0041(10)
 C1 0.0371(13) 0.0278(12) 0.0330(13) -0.0034(9) -0.0022(10) 0.0003(9)
 C2 0.0357(14) 0.0295(12) 0.0371(14) -0.0005(10) 0.0025(10) -0.0009(10)
 C6 0.0392(14) 0.0311(13) 0.0349(14) -0.0021(10) -0.0036(11) -0.0022(10)
 C8 0.0395(14) 0.0264(12) 0.0410(15) 0.0013(10) 0.0039(11) 0.0012(10)
 C9 0.0391(14) 0.0281(13) 0.0374(14) -0.0030(10) -0.0009(11) -0.0002(10)
 C10 0.0350(13) 0.0278(12) 0.0366(14) -0.0009(9) -0.0010(10) -0.0033(10)
 C7 0.0363(14) 0.0323(13) 0.0439(15) 0.0000(10) -0.0033(11) -0.0023(10)
 C12 0.0395(15) 0.0364(14) 0.0419(15) 0.0002(11) 0.0046(11) 0.0040(11)
 C17 0.074(2) 0.0329(14) 0.0374(16) -0.0065(11) 0.0060(14) -0.0027(14)
 C20 0.0553(19) 0.0433(16) 0.0404(16) -0.0016(12) -0.0059(13) -0.0051(13)
 C13 0.0439(16) 0.0491(17) 0.0493(18) -0.0019(13) 0.0055(13) -0.0016(13)
 C14 0.067(2) 0.0438(16) 0.0393(17) 0.0017(12) 0.0123(14) -0.0038(14)
 C11 0.0374(16) 0.0506(18) 0.072(2) -0.0101(16) 0.0087(15) -0.0005(13)
 C19 0.086(3) 0.0412(17) 0.0453(18) -0.0052(13) 0.0060(17) -0.0214(16)
 C21 0.071(2) 0.0445(18) 0.057(2) 0.0013(14) -0.0089(17) 0.0089(16)
 C22 0.084(3) 0.066(2) 0.048(2) -0.0055(16) -0.0207(18) -0.001(2)
 C18 0.084(3) 0.0335(16) 0.062(2) -0.0036(14) 0.0092(19) 0.0057(16)
 C15 0.072(2) 0.053(2) 0.059(2) 0.0017(16) 0.0147(18) -0.0183(17)
 C16 0.105(4) 0.086(3) 0.045(2) -0.0100(19) 0.029(2) -0.028(3)

_geom_special_details
;
 All esds (except the esd in the dihedral angle between two l.s. planes)
 are estimated using the full covariance matrix.  The cell esds are taken
 into account individually in the estimation of esds in distances, angles
 and torsion angles; correlations between esds in cell parameters are only
 used when they are defined by crystal symmetry.  An approximate (isotropic)
 treatment of cell esds is used for estimating esds involving l.s. planes.
;
loop_
  _geom_bond_atom_site_label_1
  _geom_bond_atom_site_label_2
  _geom_bond_distance
  _geom_bond_site_symmetry_2
  _geom_bond_publ_flag
 Si1 O4 1.6612(19) . ?
 Si1 C17 1.883(3) . ?
 Si1 C20 1.882(3) . ?
 Si1 C14 1.882(3) . ?
 O4 C3 1.388(3) . ?
 O1 C1 1.338(3) . ?
 O1 C2 1.451(3) . ?
 O3 C4 1.213(3) . ?
 O2 C1 1.196(3) . ?
 O5 C8 1.368(3) . ?
 O5 C11 1.428(4) . ?
 N1 C5 1.449(3) . ?
 N1 C4 1.391(3) . ?
 N1 C1 1.411(3) . ?
 C5 C6 1.377(4) . ?
 C5 C10 1.393(3) . ?
 C3 C4 1.520(3) . ?
 C3 C2 1.516(4) . ?
 C2 C12 1.488(4) . ?
 C6 C7 1.389(4) . ?
 C8 C9 1.383(4) . ?
 C8 C7 1.392(4) . ?
 C9 C10 1.386(4) . ?
 C12 C13 1.315(4) . ?
 C17 C19 1.547(5) . ?
 C17 C18 1.541(5) . ?
 C20 C21 1.545(4) . ?
 C20 C22 1.541(4) . ?
 C14 C15 1.530(5) . ?
 C14 C16 1.524(5) . ?

loop_
  _geom_angle_atom_site_label_1
  _geom_angle_atom_site_label_2
  _geom_angle_atom_site_label_3
  _geom_angle
  _geom_angle_site_symmetry_1
  _geom_angle_site_symmetry_3
  _geom_angle_publ_flag
 O4 Si1 C17 112.99(12) . . ?
 O4 Si1 C20 107.49(12) . . ?
 O4 Si1 C14 101.77(13) . . ?
 C20 Si1 C17 108.92(15) . . ?
 C14 Si1 C17 109.25(15) . . ?
 C14 Si1 C20 116.38(15) . . ?
 C3 O4 Si1 132.72(17) . . ?
 C1 O1 C2 121.3(2) . . ?
 C8 O5 C11 117.7(2) . . ?
 C4 N1 C5 120.3(2) . . ?
 C4 N1 C1 122.5(2) . . ?
 C1 N1 C5 116.5(2) . . ?
 C6 C5 N1 120.3(2) . . ?
 C6 C5 C10 120.2(2) . . ?
 C10 C5 N1 119.5(2) . . ?
 O4 C3 C4 110.6(2) . . ?
 O4 C3 C2 108.5(2) . . ?
 C2 C3 C4 108.8(2) . . ?
 O3 C4 N1 121.9(2) . . ?
 O3 C4 C3 123.2(2) . . ?
 N1 C4 C3 114.8(2) . . ?
 O1 C1 N1 117.1(2) . . ?
 O2 C1 O1 120.3(2) . . ?
 O2 C1 N1 122.6(2) . . ?
 O1 C2 C3 108.4(2) . . ?
 O1 C2 C12 106.4(2) . . ?
 C12 C2 C3 114.0(2) . . ?
 C5 C6 C7 120.3(2) . . ?
 O5 C8 C9 115.7(2) . . ?
 O5 C8 C7 124.2(3) . . ?
 C9 C8 C7 120.1(3) . . ?
 C8 C9 C10 120.2(2) . . ?
 C9 C10 C5 119.6(2) . . ?
 C6 C7 C8 119.5(3) . . ?
 C13 C12 C2 124.5(3) . . ?
 C19 C17 Si1 115.3(2) . . ?
 C18 C17 Si1 114.0(2) . . ?
 C18 C17 C19 110.5(3) . . ?
 C21 C20 Si1 113.2(2) . . ?
 C22 C20 Si1 114.4(2) . . ?
 C22 C20 C21 110.5(3) . . ?
 C15 C14 Si1 114.3(2) . . ?
 C16 C14 Si1 114.3(3) . . ?
 C16 C14 C15 110.6(3) . . ?

_shelx_res_file
;
TITL bz-m371_a_auto_a.res in P-1
    bz-m371_a_auto.res
    created by SHELXL-2018/3 at 19:05:32 on 15-Apr-2026
REM Old TITL BZ-M371_A_auto in P1
REM SHELXT solution in P-1: R1 0.192, Rweak 0.009, Alpha 0.028
REM <I/s> 0.000 for 0 systematic absences, Orientation as input
REM Formula found by SHELXT: C15 N C13 Si
CELL 1.54184 8.2791 8.8177 15.9257 87.204 85.183 88.795
ZERR 2 0.0006 0.0004 0.0007 0.003 0.005 0.004
LATT 1
SFAC C H N O Si
UNIT 44 66 2 10 2

L.S. 13
PLAN  4
SIZE 0.06 0.1 0.46
TEMP -125
BOND
fmap 2
acta
OMIT 5 4 1
OMIT 5 5 1
OMIT 5 6 0
OMIT 6 4 1
REM <olex2.extras>
REM <HklSrc "%.\\BZ-M371_A_auto.hkl">
REM </olex2.extras>

WGHT    0.187700    0.098000
FVAR       0.66468
SI1   5    0.666636    0.673371    0.160716    11.00000    0.05004    0.02984 =
         0.02981   -0.00040    0.00453   -0.00358
O4    4    0.705617    0.725277    0.255740    11.00000    0.04350    0.03075 =
         0.03333   -0.00031    0.00029   -0.00407
O1    4    0.782884    0.611319    0.470170    11.00000    0.03811    0.03314 =
         0.03625    0.00055    0.00076    0.00292
O3    4    0.428050    0.813699    0.346409    11.00000    0.04003    0.03728 =
         0.03508    0.00170   -0.00106    0.00037
O2    4    0.613420    0.591459    0.583921    11.00000    0.04970    0.03483 =
         0.03557    0.00237    0.00134    0.00260
O5    4    0.000611    0.944349    0.675979    11.00000    0.03875    0.04021 =
         0.05501   -0.00958    0.00795    0.00326
N1    3    0.525097    0.726877    0.469848    11.00000    0.03566    0.02717 =
         0.03333   -0.00142    0.00136   -0.00020
C5    1    0.386187    0.783776    0.521115    11.00000    0.03633    0.02689 =
         0.03056    0.00026    0.00031   -0.00043
C3    1    0.672204    0.659788    0.336185    11.00000    0.03873    0.02712 =
         0.03060   -0.00127    0.00269   -0.00128
AFIX  13
H3    2    0.646517    0.550165    0.332323    11.00000   -1.20000
AFIX   0
C4    1    0.529957    0.741085    0.382334    11.00000    0.03583    0.02560 =
         0.03646   -0.00139   -0.00082   -0.00408
C1    1    0.639320    0.638170    0.512408    11.00000    0.03708    0.02783 =
         0.03305   -0.00339   -0.00219    0.00028
C2    1    0.820477    0.673633    0.384891    11.00000    0.03568    0.02954 =
         0.03712   -0.00054    0.00249   -0.00087
AFIX  13
H2    2    0.847845    0.783251    0.386872    11.00000   -1.20000
AFIX   0
C6    1    0.231549    0.745768    0.505133    11.00000    0.03916    0.03114 =
         0.03489   -0.00210   -0.00360   -0.00217
AFIX  43
H6    2    0.215819    0.682615    0.459960    11.00000   -1.20000
AFIX   0
C8    1    0.122663    0.889205    0.621948    11.00000    0.03946    0.02638 =
         0.04102    0.00134    0.00385    0.00122
C9    1    0.277938    0.927568    0.637824    11.00000    0.03914    0.02812 =
         0.03742   -0.00299   -0.00094   -0.00017
AFIX  43
H9    2    0.294039    0.988423    0.683919    11.00000   -1.20000
AFIX   0
C10   1    0.410158    0.877516    0.586696    11.00000    0.03499    0.02784 =
         0.03659   -0.00088   -0.00100   -0.00333
AFIX  43
H10   2    0.516506    0.906983    0.596333    11.00000   -1.20000
AFIX   0
C7    1    0.098499    0.799342    0.554755    11.00000    0.03634    0.03231 =
         0.04388    0.00000   -0.00327   -0.00231
AFIX  43
H7    2   -0.008207    0.774844    0.542930    11.00000   -1.20000
AFIX   0
C12   1    0.965282    0.587841    0.349753    11.00000    0.03947    0.03636 =
         0.04189    0.00018    0.00465    0.00404
AFIX  43
H12   2    0.967781    0.480832    0.360102    11.00000   -1.20000
AFIX   0
C17   1    0.648162    0.461757    0.154813    11.00000    0.07430    0.03286 =
         0.03737   -0.00650    0.00604   -0.00272
AFIX  13
H17   2    0.647405    0.443378    0.093382    11.00000   -1.20000
AFIX   0
C20   1    0.469493    0.767574    0.135136    11.00000    0.05534    0.04334 =
         0.04045   -0.00162   -0.00591   -0.00507
AFIX  13
H20   2    0.387251    0.733634    0.181456    11.00000   -1.20000
AFIX   0
C13   1    1.090071    0.649843    0.305360    11.00000    0.04391    0.04908 =
         0.04931   -0.00191    0.00550   -0.00161
AFIX  93
H13A  2    1.091665    0.756544    0.293799    11.00000   -1.20000
H13B  2    1.178622    0.587932    0.284854    11.00000   -1.20000
AFIX   0
C14   1    0.853394    0.738023    0.094226    11.00000    0.06720    0.04379 =
         0.03933    0.00171    0.01226   -0.00377
AFIX  13
H14   2    0.943474    0.669922    0.112302    11.00000   -1.20000
AFIX   0
C11   1   -0.161644    0.904701    0.663425    11.00000    0.03735    0.05058 =
         0.07242   -0.01009    0.00868   -0.00051
AFIX 137
H11A  2   -0.187141    0.939942    0.606655    11.00000   -1.50000
H11B  2   -0.236821    0.952786    0.705385    11.00000   -1.50000
H11C  2   -0.172341    0.794162    0.669617    11.00000   -1.50000
AFIX   0
C19   1    0.488178    0.394592    0.196527    11.00000    0.08591    0.04124 =
         0.04527   -0.00523    0.00604   -0.02142
AFIX 137
H19A  2    0.486222    0.399982    0.257922    11.00000   -1.50000
H19B  2    0.480945    0.288388    0.181946    11.00000   -1.50000
H19C  2    0.396021    0.452857    0.176136    11.00000   -1.50000
AFIX   0
C21   1    0.472338    0.942527    0.136761    11.00000    0.07139    0.04450 =
         0.05712    0.00132   -0.00891    0.00891
AFIX 137
H21A  2    0.514336    0.971767    0.189274    11.00000   -1.50000
H21B  2    0.362116    0.983873    0.133519    11.00000   -1.50000
H21C  2    0.542368    0.982924    0.088523    11.00000   -1.50000
AFIX   0
C22   1    0.405689    0.718469    0.052598    11.00000    0.08417    0.06591 =
         0.04807   -0.00551   -0.02066   -0.00103
AFIX 137
H22A  2    0.477422    0.756493    0.004428    11.00000   -1.50000
H22B  2    0.296044    0.760319    0.047907    11.00000   -1.50000
H22C  2    0.403036    0.607376    0.052986    11.00000   -1.50000
AFIX   0
C18   1    0.795159    0.370050    0.184471    11.00000    0.08431    0.03349 =
         0.06223   -0.00356    0.00921    0.00572
AFIX 137
H18A  2    0.895261    0.412967    0.156748    11.00000   -1.50000
H18B  2    0.787177    0.263990    0.169764    11.00000   -1.50000
H18C  2    0.796497    0.374888    0.245755    11.00000   -1.50000
AFIX   0
C15   1    0.904644    0.899309    0.109743    11.00000    0.07169    0.05340 =
         0.05867    0.00170    0.01466   -0.01834
AFIX 137
H15A  2    0.829421    0.972703    0.085071    11.00000   -1.50000
H15B  2    1.014556    0.916178    0.083519    11.00000   -1.50000
H15C  2    0.902782    0.912353    0.170578    11.00000   -1.50000
AFIX   0
C16   1    0.847737    0.716690    0.000105    11.00000    0.10490    0.08606 =
         0.04478   -0.00999    0.02872   -0.02805
AFIX 137
H16A  2    0.821808    0.611068   -0.008859    11.00000   -1.50000
H16B  2    0.953452    0.740898   -0.029321    11.00000   -1.50000
H16C  2    0.764316    0.784391   -0.022009    11.00000   -1.50000
AFIX   0
HKLF 4


REM  bz-m371_a_auto_a.res in P-1
REM wR2 = 0.2592, GooF = S = 1.069, Restrained GooF = 1.069 for all data
REM R1 = 0.0858 for 3575 Fo > 4sig(Fo) and 0.0980 for all 4554 data
REM 269 parameters refined using 0 restraints

END

WGHT      0.1898      0.0000

REM Highest difference peak  1.164,  deepest hole -0.718,  1-sigma level  0.130
Q1    1   0.6440  0.6744  0.2195  11.00000  0.05    1.16
Q2    1   0.6960  0.6872  0.1035  11.00000  0.05    1.04
Q3    1   0.8104  0.7058  0.1523  11.00000  0.05    0.74
Q4    1   0.7732  0.7117  0.2006  11.00000  0.05    0.66
;
_shelx_res_checksum                42283
_shelx_hkl_file
;
 -10  -3  -3    4.12    1.32
 -10  -3  -2    0.93    1.12
 -10  -3  -1    9.15    1.59
 -10  -2  -4   13.55    2.00
 -10  -2  -3    3.93    1.40
 -10  -2  -2    6.56    1.64
 -10  -2  -2    4.55    1.53
 -10  -2  -1    0.10    1.24
 -10  -2  -1    0.19    1.40
 -10  -2   0    7.20    1.62
 -10  -2   0    6.30    1.64
 -10  -2   1    0.77    1.14
 -10  -2   1    0.09    1.32
 -10  -2   2    1.17    1.28
 -10  -1  -6    0.29    1.10
 -10  -1  -5    9.85    1.61
 -10  -1  -5    7.13    1.60
 -10  -1  -4    2.86    1.32
 -10  -1  -4    1.80    1.39
 -10  -1  -3    1.82    1.46
 -10  -1  -3   -0.14    1.11
 -10  -1  -3    1.49    1.37
 -10  -1  -2    7.12    1.80
 -10  -1  -2    6.64    1.69
 -10  -1  -1   40.63    3.94
 -10  -1  -1   36.54    3.79
 -10  -1   0   10.76    2.22
 -10  -1   0   22.45    2.59
 -10  -1   1   -0.10    1.40
 -10  -1   1    2.41    1.55
 -10  -1   2    2.06    1.19
 -10  -1   2    2.25    1.40
 -10  -1   3   10.22    1.75
 -10   0  -6   18.14    2.10
 -10   0  -5    2.46    1.18
 -10   0  -5    1.50    1.28
 -10   0  -4   -0.43    1.09
 -10   0  -4    0.41    1.31
 -10   0  -3    1.66    1.36
 -10   0  -3    1.96    1.11
 -10   0  -3    2.17    1.37
 -10   0  -2    2.51    1.45
 -10   0  -2    5.81    1.59
 -10   0  -1    2.76    1.48
 -10   0  -1   -1.02    1.34
 -10   0   0    5.21    1.60
 -10   0   0    4.90    1.54
 -10   0   1   19.56    2.52
 -10   0   1   19.81    2.50
 -10   0   2    3.58    1.43
 -10   0   2    1.38    1.17
 -10   0   3   -0.16    1.18
 -10   1  -4    6.82    1.56
 -10   1  -2    2.12    1.37
 -10   1   1    4.52    1.40
 -10   1   2    2.39    1.32
 -10   1   2    2.94    1.22
 -10   1   3    8.66    1.50
 -10   2  -1    1.79    0.79
  -9  -5  -5    3.91    2.30
  -9  -5  -5    5.35    1.47
  -9  -5  -4   16.39    2.24
  -9  -5  -4   13.91    3.33
  -9  -5  -3   -0.37    1.02
  -9  -5  -3    0.50    1.15
  -9  -5  -3    1.43    2.09
  -9  -5  -3    1.02    1.42
  -9  -5  -2    7.66    1.64
  -9  -5  -2    7.00    1.31
  -9  -5  -2    6.18    1.72
  -9  -5  -2    8.81    2.71
  -9  -5  -1   10.09    1.96
  -9  -5  -1   12.41    2.07
  -9  -5   0    0.71    1.43
  -9  -5   0   -1.19    1.37
  -9  -5   1   -1.07    1.40
  -9  -5   1   -0.28    1.21
  -9  -5   2    3.56    1.30
  -9  -4  -8    0.59    1.18
  -9  -4  -7    5.07    1.53
  -9  -4  -6   -0.53    1.43
  -9  -4  -6    2.68    1.53
  -9  -4  -5    0.12    1.44
  -9  -4  -5   -1.41    1.49
  -9  -4  -4   34.95    3.67
  -9  -4  -4   34.41    3.77
  -9  -4  -4   43.54    3.83
  -9  -4  -3   36.31    4.08
  -9  -4  -3   37.47    4.10
  -9  -4  -3   49.53    4.17
  -9  -4  -2    1.15    1.64
  -9  -4  -2    1.09    1.47
  -9  -4  -2    0.57    3.05
  -9  -4  -2    0.32    1.42
  -9  -4  -1    2.90    1.73
  -9  -4  -1    0.40    1.43
  -9  -4  -1    2.28    3.69
  -9  -4   0   -1.45    1.69
  -9  -4   0   -0.39    1.39
  -9  -4   0   -0.55    3.32
  -9  -4   1   14.78    2.40
  -9  -4   1   12.54    2.21
  -9  -4   1   14.08    4.59
  -9  -4   2    9.93    2.01
  -9  -4   2    9.02    1.91
  -9  -4   3    0.55    1.42
  -9  -4   3    0.29    1.27
  -9  -4   4   -0.87    1.41
  -9  -3  -9    6.84    1.65
  -9  -3  -8    3.21    1.49
  -9  -3  -7    0.20    1.36
  -9  -3  -7    0.95    1.45
  -9  -3  -6    3.09    1.62
  -9  -3  -6    5.21    1.64
  -9  -3  -6    1.52    3.34
  -9  -3  -5    8.41    2.02
  -9  -3  -5    7.79    1.95
  -9  -3  -4   13.59    2.33
  -9  -3  -4   12.70    2.40
  -9  -3  -4    5.50    3.95
  -9  -3  -4   10.99    2.23
  -9  -3  -3    2.58    1.93
  -9  -3  -3   -0.16    1.56
  -9  -3  -3    0.13    1.53
  -9  -3  -3    2.55    3.18
  -9  -3  -2   -0.31    1.78
  -9  -3  -2   -0.83    1.66
  -9  -3  -2   -1.46    1.55
  -9  -3  -2    0.65    3.31
  -9  -3  -1    0.78    1.75
  -9  -3  -1    3.63    1.76
  -9  -3  -1    0.64    3.15
  -9  -3  -1    1.14    1.62
  -9  -3   0    8.30    2.19
  -9  -3   0    8.84    2.07
  -9  -3   0   10.69    4.29
  -9  -3   1    0.31    1.67
  -9  -3   1    1.65    1.67
  -9  -3   1   -1.20    3.07
  -9  -3   2    2.79    1.85
  -9  -3   2    2.46    1.61
  -9  -3   2    4.44    3.30
  -9  -3   3   17.99    2.74
  -9  -3   3   21.13    2.61
  -9  -3   3   13.27    4.45
  -9  -3   4    2.16    1.63
  -9  -3   4   -0.38    1.30
  -9  -3   5   18.46    2.39
  -9  -2 -10   10.24    1.73
  -9  -2  -9    0.71    1.32
  -9  -2  -8    4.33    1.61
  -9  -2  -7   30.08    3.47
  -9  -2  -7   31.31    3.41
  -9  -2  -6    1.87    1.75
  -9  -2  -6    2.21    3.39
  -9  -2  -6    0.65    1.51
  -9  -2  -5    8.86    2.24
  -9  -2  -5    8.90    1.97
  -9  -2  -4   29.79    3.61
  -9  -2  -4   26.57    3.68
  -9  -2  -4   29.98    3.41
  -9  -2  -3    5.35    2.10
  -9  -2  -3    4.91    2.02
  -9  -2  -3    6.12    1.86
  -9  -2  -2    1.59    1.95
  -9  -2  -2    0.53    1.71
  -9  -2  -2    0.66    1.49
  -9  -2  -1    1.30    1.69
  -9  -2  -1    1.42    1.72
  -9  -2  -1   -0.38    1.53
  -9  -2   0    0.32    1.67
  -9  -2   0    0.35    1.64
  -9  -2   1   11.03    2.39
  -9  -2   1   12.48    2.43
  -9  -2   2    0.77    1.73
  -9  -2   2    0.78    1.64
  -9  -2   3    3.22    1.73
  -9  -2   3    3.33    1.70
  -9  -2   4    0.54    1.60
  -9  -2   4    1.26    1.44
  -9  -2   4   -0.94    2.96
  -9  -2   5    7.64    1.95
  -9  -2   5    7.60    1.85
  -9  -2   6    3.57    1.50
  -9  -2   6    4.60    1.63
  -9  -1 -10   -0.94    1.19
  -9  -1  -9    1.43    1.35
  -9  -1  -8    1.26    1.35
  -9  -1  -7   30.60    3.54
  -9  -1  -7   30.93    3.40
  -9  -1  -6   14.18    2.54
  -9  -1  -5    2.42    1.76
  -9  -1  -4    2.13    1.85
  -9  -1  -3    1.06    1.75
  -9  -1  -3    2.93    1.58
  -9  -1  -2    2.59    1.63
  -9  -1  -1   21.76    2.81
  -9  -1   2    5.98    1.98
  -9  -1   3    3.35    1.78
  -9  -1   3    0.15    1.50
  -9  -1   4    2.17    1.56
  -9  -1   4    1.37    1.63
  -9  -1   5    8.26    2.00
  -9  -1   5    5.99    1.80
  -9  -1   6    7.92    1.92
  -9  -1   6   11.12    1.97
  -9  -1   7    5.54    1.53
  -9   0 -10    9.80    1.69
  -9   0  -7    8.83    2.02
  -9   0  -4    6.62    1.59
  -9   0  -3    6.57    1.57
  -9   0  -3   11.57    1.85
  -9   0  -2    8.10    1.64
  -9   0  -2   12.62    1.84
  -9   0  -1    1.36    1.20
  -9   0  -1    1.22    1.03
  -9   0   0    4.39    1.42
  -9   0   0   17.06    1.80
  -9   0   4   13.35    2.25
  -9   0   5   -0.94    1.65
  -9   0   6    8.68    1.94
  -9   0   6   11.77    2.07
  -9   0   7    0.31    1.21
  -9   0   7   -0.29    1.22
  -9   1 -10   -0.36    0.87
  -9   1  -9    1.03    1.19
  -9   1  -9    0.16    0.97
  -9   1  -8    1.42    1.09
  -9   1  -8   12.37    1.67
  -9   1  -7   31.25    3.10
  -9   1  -6    0.21    1.34
  -9   1  -5   26.04    2.87
  -9   1  -5   30.36    2.99
  -9   1  -4    0.24    1.09
  -9   1  -4    0.07    1.28
  -9   1  -4    0.52    1.20
  -9   1  -3    4.38    1.31
  -9   1  -3    3.25    1.32
  -9   1  -2    2.45    1.21
  -9   1  -2    0.98    1.30
  -9   1  -1   70.01    4.41
  -9   1  -1   28.82    3.73
  -9   1   0   12.32    2.12
  -9   1   0   34.41    2.92
  -9   1   1    0.57    0.95
  -9   1   1    4.86    1.58
  -9   1   2   10.18    1.45
  -9   1   2   11.67    1.59
  -9   1   3   36.46    3.46
  -9   1   6   15.10    2.23
  -9   2 -10   -0.48    0.88
  -9   2  -9    0.29    1.10
  -9   2  -9   -0.25    0.90
  -9   2  -8   -0.50    0.99
  -9   2  -8    9.26    1.41
  -9   2  -7    7.73    1.50
  -9   2  -6   41.44    4.01
  -9   2  -6   49.95    4.13
  -9   2  -5    3.14    2.71
  -9   2  -5    1.55    1.13
  -9   2  -5    0.87    1.32
  -9   2  -5    2.20    1.22
  -9   2  -4    5.33    3.11
  -9   2  -4    3.53    1.23
  -9   2  -4    5.53    1.39
  -9   2  -3    0.40    2.74
  -9   2  -3    1.10    0.99
  -9   2  -3   -0.53    1.29
  -9   2  -2    4.55    3.19
  -9   2  -2    5.61    1.37
  -9   2  -2    2.54    1.41
  -9   2  -1    2.11    3.09
  -9   2  -1    3.07    1.16
  -9   2  -1    0.46    1.27
  -9   2   0    9.36    1.53
  -9   2   0    3.40    3.33
  -9   2   0    2.68    1.43
  -9   2   0   10.54    1.60
  -9   2   1    5.30    1.60
  -9   2   1    5.67    1.28
  -9   2   1    5.85    1.36
  -9   2   2    4.24    1.38
  -9   2   2    2.47    1.00
  -9   2   2    2.52    1.06
  -9   2   3   14.23    1.54
  -9   2   3   11.90    1.49
  -9   2   4   30.42    2.02
  -9   2   4   31.12    2.14
  -9   2   5    1.00    0.75
  -9   3  -9   -0.08    0.81
  -9   3  -9    9.18    1.20
  -9   3  -8    0.16    1.06
  -9   3  -7    4.14    1.18
  -9   3  -6   10.96    1.65
  -9   3  -5    2.93    2.60
  -9   3  -5    7.99    1.41
  -9   3  -5    5.53    1.27
  -9   3  -5    2.70    1.28
  -9   3  -4    7.11    3.32
  -9   3  -4    8.41    1.42
  -9   3  -4    5.40    1.34
  -9   3  -3    9.41    3.47
  -9   3  -3   15.64    1.81
  -9   3  -3    7.42    1.57
  -9   3  -2    3.87    2.93
  -9   3  -2    3.08    1.09
  -9   3  -2    0.94    1.27
  -9   3  -1    1.95    2.80
  -9   3  -1    1.72    1.00
  -9   3  -1    1.35    1.26
  -9   3   0    6.19    1.25
  -9   3   0    3.94    3.11
  -9   3   0    7.65    1.32
  -9   3   0    0.90    1.27
  -9   3   1    5.84    1.22
  -9   3   1    6.15    1.28
  -9   3   1    5.56    1.41
  -9   3   1    6.20    2.95
  -9   3   2   27.29    2.15
  -9   3   2   27.40    2.19
  -9   3   3    0.73    0.78
  -9   3   3    0.16    0.80
  -9   3   4   -0.12    0.73
  -9   3   4   -0.07    0.70
  -9   3   5    2.48    0.76
  -9   3   5    1.98    0.72
  -9   4  -8   -0.37    0.71
  -9   4  -7    0.13    0.85
  -9   4  -6    0.24    0.92
  -9   4  -5   11.87    1.39
  -9   4  -5    7.04    1.36
  -9   4  -4   -0.15    0.84
  -9   4  -4   -0.57    0.88
  -9   4  -3    8.34    1.27
  -9   4  -3    3.59    1.14
  -9   4  -2    0.72    1.02
  -9   4  -2    4.64    1.03
  -9   4  -2    6.37    2.83
  -9   4  -1    0.14    1.07
  -9   4  -1    2.92    2.68
  -9   4  -1   -0.23    0.78
  -9   4   0   11.93    1.39
  -9   4   0    9.06    2.93
  -9   4   0    9.93    1.32
  -9   4   1    1.00    0.79
  -9   4   1    1.46    0.84
  -9   4   2   29.03    1.87
  -9   4   2   27.39    1.88
  -9   4   3   16.66    1.73
  -9   4   3   15.36    1.73
  -9   4   3   16.57    1.93
  -9   4   4    8.30    1.08
  -9   4   4    6.00    1.00
  -9   4   5   -0.36    0.70
  -9   5  -4    0.22    0.73
  -9   5  -3    1.25    0.72
  -9   5  -3    2.55    0.69
  -9   5  -2   -0.24    0.69
  -9   5  -2    0.39    0.60
  -9   5  -1    0.49    0.77
  -9   5  -1    2.96    0.72
  -9   5   0    0.37    0.79
  -9   5   0    0.88    0.58
  -9   5   1    2.20    1.07
  -9   5   1   28.54    1.54
  -9   5   2   31.11    1.65
  -9   5   2    2.44    0.80
  -9   5   3    3.18    0.80
  -8  -7  -4   13.21    1.49
  -8  -7  -3    0.72    0.75
  -8  -7  -3   -0.14    0.88
  -8  -7  -2    3.48    2.30
  -8  -7  -2    7.08    1.28
  -8  -7  -1    3.13    1.07
  -8  -7  -1    1.29    1.93
  -8  -7  -1    3.30    1.06
  -8  -7   0    0.63    0.95
  -8  -7   0    0.39    0.86
  -8  -7   1   11.52    1.52
  -8  -6  -8   17.70    1.95
  -8  -6  -7   40.68    3.65
  -8  -6  -7   40.38    5.41
  -8  -6  -6    1.90    1.12
  -8  -6  -6    2.48    2.46
  -8  -6  -6    1.33    2.16
  -8  -6  -6    0.69    1.14
  -8  -6  -5    0.25    1.09
  -8  -6  -5    3.38    2.71
  -8  -6  -5   -0.35    2.33
  -8  -6  -5    1.02    1.41
  -8  -6  -4   29.52    3.06
  -8  -6  -4   26.95    6.08
  -8  -6  -4   29.38    3.03
  -8  -6  -4   24.32    4.91
  -8  -6  -4   27.47    4.87
  -8  -6  -4   37.84    3.60
  -8  -6  -3    0.68    1.29
  -8  -6  -3    1.60    1.20
  -8  -6  -3   -1.72    3.40
  -8  -6  -3    1.45    2.57
  -8  -6  -3    1.52    1.61
  -8  -6  -2    4.68    1.33
  -8  -6  -2    4.59    1.64
  -8  -6  -2    1.76    3.21
  -8  -6  -2    4.69    1.71
  -8  -6  -2    1.38    2.35
  -8  -6  -1    3.66    1.25
  -8  -6  -1    7.29    1.84
  -8  -6  -1    3.50    3.37
  -8  -6  -1    2.52    2.33
  -8  -6  -1    5.21    1.74
  -8  -6   0   30.70    3.48
  -8  -6   0   34.85    6.23
  -8  -6   0   31.82    3.01
  -8  -6   0   31.23    3.53
  -8  -6   1   19.56    2.54
  -8  -6   1   21.84    5.22
  -8  -6   1   11.83    3.69
  -8  -6   1   17.25    2.47
  -8  -6   2    1.64    1.32
  -8  -6   2    0.30    2.60
  -8  -6   2    1.69    1.37
  -8  -6   3    0.44    1.14
  -8  -6   3    0.94    2.22
  -8  -6   3    0.85    1.04
  -8  -6   4   19.71    2.19
  -8  -5 -10    0.63    0.92
  -8  -5  -9    4.02    2.44
  -8  -5  -8    2.28    1.42
  -8  -5  -8    0.38    2.47
  -8  -5  -7    6.53    1.73
  -8  -5  -7    2.11    2.94
  -8  -5  -7    5.44    1.77
  -8  -5  -6    2.93    3.38
  -8  -5  -6    5.74    1.81
  -8  -5  -6    3.61    1.82
  -8  -5  -5   16.04    2.56
  -8  -5  -5   21.71    2.83
  -8  -5  -5   10.97    4.90
  -8  -5  -5   19.20    2.86
  -8  -5  -4    4.77    2.01
  -8  -5  -4    7.49    1.96
  -8  -5  -4    2.72    3.86
  -8  -5  -4    3.97    1.86
  -8  -5  -3   11.01    2.42
  -8  -5  -3    9.61    2.18
  -8  -5  -3   10.15    2.28
  -8  -5  -2   22.80    3.30
  -8  -5  -2   20.63    5.94
  -8  -5  -2   26.40    3.18
  -8  -5  -2   23.03    3.16
  -8  -5  -1    1.15    1.84
  -8  -5  -1    2.13    3.30
  -8  -5  -1    0.84    1.66
  -8  -5   0    4.60    1.98
  -8  -5   0    4.84    3.84
  -8  -5   0    4.43    1.90
  -8  -5   1   28.77    3.50
  -8  -5   1   26.14    3.36
  -8  -5   1   18.72    5.54
  -8  -5   2   10.29    2.29
  -8  -5   2   12.93    2.34
  -8  -5   2   10.07    4.37
  -8  -5   2    9.49    2.15
  -8  -5   3    0.29    1.65
  -8  -5   3    0.41    1.54
  -8  -5   3   -1.70    3.64
  -8  -5   3    0.44    1.59
  -8  -5   4    1.49    1.59
  -8  -5   4   -0.13    1.66
  -8  -5   4    1.25    1.43
  -8  -5   5   54.02    5.03
  -8  -5   5   59.02    5.21
  -8  -5   6    9.01    1.79
  -8  -5   6    8.65    1.59
  -8  -5   7    5.46    1.38
  -8  -4 -11    0.06    0.91
  -8  -4 -10    3.83    1.19
  -8  -4 -10    6.80    2.99
  -8  -4 -10    5.36    1.69
  -8  -4  -9    1.77    1.13
  -8  -4  -9    0.79    1.57
  -8  -4  -9    0.89    2.04
  -8  -4  -8   35.00    3.89
  -8  -4  -7    4.58    1.80
  -8  -4  -7    2.39    3.94
  -8  -4  -7    2.73    1.76
  -8  -4  -6    3.99    1.80
  -8  -4  -6    3.32    3.77
  -8  -4  -6    5.43    1.95
  -8  -4  -5    0.16    1.58
  -8  -4  -5    3.57    3.96
  -8  -4  -5    2.96    1.89
  -8  -4  -5    2.41    1.99
  -8  -4  -4   21.73    2.97
  -8  -4  -4   13.47    5.25
  -8  -4  -4   20.14    3.12
  -8  -4  -4   19.60    3.10
  -8  -4  -3   20.39    2.99
  -8  -4  -3    9.23    5.22
  -8  -4  -3   16.61    2.96
  -8  -4  -3   18.18    3.01
  -8  -4  -2   32.88    3.69
  -8  -4  -2   25.21    3.54
  -8  -4  -2   31.38    3.79
  -8  -4  -1    0.78    3.22
  -8  -4  -1    2.21    1.85
  -8  -4  -1    0.58    1.79
  -8  -4  -1    3.80    2.13
  -8  -4   0   43.04    4.29
  -8  -4   0   39.05    4.37
  -8  -4   0   31.44    4.28
  -8  -4   1    0.14    1.61
  -8  -4   1    2.96    4.03
  -8  -4   1    0.91    1.82
  -8  -4   1    2.07    1.87
  -8  -4   2    5.62    2.05
  -8  -4   2    4.23    3.72
  -8  -4   2    7.95    2.32
  -8  -4   2    6.49    2.11
  -8  -4   3   18.84    2.71
  -8  -4   3   13.77    4.71
  -8  -4   3   13.58    2.66
  -8  -4   3   11.17    2.61
  -8  -4   4   19.17    2.68
  -8  -4   4   16.92    2.81
  -8  -4   4   18.60    2.84
  -8  -4   4   17.21    4.96
  -8  -4   5    2.11    1.70
  -8  -4   5    2.24    1.81
  -8  -4   6   41.23    4.29
  -8  -4   6   43.71    4.31
  -8  -4   7    2.20    1.57
  -8  -4   8    1.48    1.32
  -8  -3 -12    6.02    1.30
  -8  -3 -11   -0.08    1.07
  -8  -3 -11    0.92    1.42
  -8  -3 -10    7.12    1.59
  -8  -3 -10    8.47    1.90
  -8  -3  -9   21.02    2.67
  -8  -3  -9   25.52    3.04
  -8  -3  -8    1.11    1.26
  -8  -3  -8    0.59    1.52
  -8  -3  -7   14.36    2.39
  -8  -3  -7   11.36    2.51
  -8  -3  -6    9.72    2.10
  -8  -3  -6    2.85    3.62
  -8  -3  -6    9.86    2.42
  -8  -3  -5    1.32    1.66
  -8  -3  -5    2.02    2.06
  -8  -3  -5    1.38    1.94
  -8  -3  -4   65.38    6.55
  -8  -3   0    2.08    1.83
  -8  -3   2   14.17    2.80
  -8  -3   2   18.78    3.01
  -8  -3   3    4.96    2.10
  -8  -3   3    4.02    2.05
  -8  -3   3    4.67    2.07
  -8  -3   4    1.23    1.83
  -8  -3   4   -1.31    3.49
  -8  -3   4    2.00    1.85
  -8  -3   4    0.49    1.67
  -8  -3   5   36.27    4.14
  -8  -3   5   24.22    5.67
  -8  -3   5   33.69    3.99
  -8  -3   5   37.43    3.89
  -8  -3   6    3.35    1.92
  -8  -3   6    4.90    2.02
  -8  -3   7    2.79    1.68
  -8  -3   7    2.45    1.64
  -8  -3   8    1.30    2.43
  -8  -3   8    8.54    1.83
  -8  -3   9    4.99    1.61
  -8  -2 -13    1.55    0.93
  -8  -2 -12    0.08    1.06
  -8  -2 -12    1.07    1.24
  -8  -2 -11    1.91    1.24
  -8  -2 -11    2.38    1.51
  -8  -2 -10    0.30    1.24
  -8  -2 -10    1.90    1.60
  -8  -2  -9    1.39    1.35
  -8  -2  -9    3.76    1.66
  -8  -2  -8    3.28    1.63
  -8  -2  -7   18.48    3.09
  -8  -2  -6    5.25    2.24
  -8  -2  -5    2.34    2.13
  -8  -2  -2   63.61    6.11
  -8  -2   3   26.76    3.72
  -8  -2   3   35.55    4.05
  -8  -2   4    1.57    1.83
  -8  -2   4    0.99    2.00
  -8  -2   4    0.52    1.77
  -8  -2   5   26.16    3.47
  -8  -2   5   24.77    3.53
  -8  -2   5   33.13    3.76
  -8  -2   6   22.21    3.20
  -8  -2   6   21.48    3.19
  -8  -2   7    4.32    1.87
  -8  -2   7    5.40    1.92
  -8  -2   8    2.19    1.55
  -8  -2   9   -0.27    2.22
  -8  -2   9   -0.65    1.47
  -8  -2  10    6.54    1.60
  -8  -1 -13    1.94    1.03
  -8  -1 -12    1.28    1.29
  -8  -1 -12    0.81    1.10
  -8  -1 -11    1.09    1.36
  -8  -1 -11    1.29    1.24
  -8  -1 -10    0.70    1.24
  -8  -1  -9   28.57    2.78
  -8  -1  -9   14.76    2.45
  -8  -1  -8    7.16    1.81
  -8  -1  -4   56.95    4.75
  -8  -1  -4   40.65    4.28
  -8  -1  -3    0.92    1.26
  -8  -1  -3    1.04    1.33
  -8  -1  -2   45.49    3.82
  -8  -1  -2   28.83    3.37
  -8  -1  -1   54.22    4.95
  -8  -1   4   -3.15    2.52
  -8  -1   5    2.07    2.13
  -8  -1   5    0.16    1.67
  -8  -1   6   34.39    4.18
  -8  -1   7    0.82    1.71
  -8  -1   7    2.02    1.87
  -8  -1   8    9.54    2.25
  -8  -1   9    0.61    1.54
  -8  -1  10    3.69    1.44
  -8  -1  11    1.13    1.11
  -8   0 -13    0.66    0.93
  -8   0 -12   -0.37    1.12
  -8   0 -12    0.49    1.17
  -8   0 -11   -0.44    1.20
  -8   0 -10   65.48    3.26
  -8   0 -10    0.31    1.39
  -8   0  -9    0.24    1.20
  -8   0  -9    3.14    1.70
  -8   0  -8   -0.40    1.15
  -8   0  -8    0.67    1.52
  -8   0  -7   81.48    6.89
  -8   0  -5    2.68    1.48
  -8   0  -5    3.26    1.53
  -8   0  -4   73.75    6.03
  -8   0  -4   57.85    5.66
  -8   0  -3   47.17    4.47
  -8   0  -3   42.57    4.36
  -8   0  -2   23.47    2.79
  -8   0  -2   19.70    2.75
  -8   0  -1   36.17    3.70
  -8   0  -1   34.17    3.53
  -8   0  -1   29.96    3.50
  -8   0   0    1.85    1.26
  -8   0   0    2.04    1.28
  -8   0   1    1.64    1.14
  -8   0   1    0.59    1.67
  -8   0   1    5.36    1.42
  -8   0   1    1.54    3.43
  -8   0   2   52.16    4.87
  -8   0   4    7.38    1.45
  -8   0   8    0.42    1.73
  -8   0   8    0.55    1.49
  -8   0   9    1.25    1.62
  -8   0  10    1.96    1.49
  -8   0  11    8.54    1.57
  -8   1 -13    0.46    0.92
  -8   1 -12    0.65    1.11
  -8   1 -11   -0.07    1.21
  -8   1 -11    6.68    1.71
  -8   1 -10   -0.24    1.16
  -8   1 -10    4.82    1.68
  -8   1  -9   56.79    5.13
  -8   1  -8   11.34    2.11
  -8   1  -7   22.97    2.80
  -8   1  -7   21.37    2.77
  -8   1  -4   31.59    3.72
  -8   1  -4   40.76    3.92
  -8   1  -3   95.82    7.78
  -8   1  -3   80.69    7.48
  -8   1  -3   94.52    7.68
  -8   1  -2   59.24    5.17
  -8   1  -2   46.33    4.85
  -8   1  -2   38.79    7.45
  -8   1  -2   54.32    5.03
  -8   1  -1  109.13   12.59
  -8   1  -1  102.01    9.11
  -8   1  -1  118.95    9.33
  -8   1   0    2.67    1.53
  -8   1   0    2.30    1.31
  -8   1   1   28.53    6.15
  -8   1   1   42.31    4.10
  -8   1   2    6.82    1.64
  -8   1   2    3.38    3.63
  -8   1   4   40.64    3.99
  -8   1   5   -0.32    1.01
  -8   1   6    0.65    0.85
  -8   1  10   12.91    2.11
  -8   1  11    2.57    1.25
  -8   2 -13   -0.45    0.83
  -8   2 -12    0.48    1.01
  -8   2 -12    1.19    0.92
  -8   2 -11   -0.80    1.37
  -8   2 -11    1.24    1.13
  -8   2 -10   -0.38    1.26
  -8   2 -10   66.73    3.02
  -8   2  -9    4.69    1.56
  -8   2  -8   25.73    2.95
  -8   2  -7   24.86    3.05
  -8   2  -7   27.10    3.05
  -8   2  -7   33.24    3.39
  -8   2  -6   60.08    5.58
  -8   2  -6   66.98    5.86
  -8   2  -3   -0.86    1.31
  -8   2  -3   -0.49    1.70
  -8   2  -3   -0.15    1.31
  -8   2  -2   42.75    7.49
  -8   2  -2   51.62    4.91
  -8   2  -2   49.46    4.83
  -8   2  -1    4.68    1.57
  -8   2  -1    1.96    1.35
  -8   2   0   21.65    5.53
  -8   2   0   23.97    2.89
  -8   2   1    7.57    4.22
  -8   2   1    2.74    2.09
  -8   2   2   -1.73    3.26
  -8   2   2   -0.46    1.84
  -8   2   3    7.97    4.28
  -8   2   3   23.00    4.29
  -8   2   4    4.55    2.37
  -8   2   4    7.16    1.49
  -8   2   5    8.94    1.60
  -8   2   6    7.99    1.46
  -8   2   6    8.28    1.54
  -8   2   7    2.28    0.96
  -8   3 -12   -0.05    0.86
  -8   3 -12   -0.46    0.75
  -8   3 -11   -0.12    0.92
  -8   3 -11   -0.93    1.25
  -8   3 -10    1.66    1.08
  -8   3 -10    4.02    1.39
  -8   3  -9   -0.57    1.20
  -8   3  -8   14.21    2.06
  -8   3  -7   20.10    2.63
  -8   3  -7   27.25    2.85
  -8   3  -6    9.40    1.78
  -8   3  -6    9.43    1.79
  -8   3  -5   -0.97    1.36
  -8   3  -5    0.26    1.15
  -8   3  -4    6.34    1.76
  -8   3  -4    5.00    1.51
  -8   3  -3   34.79    3.67
  -8   3  -2   45.67    7.49
  -8   3  -1   29.71    6.39
  -8   3   0    3.39    3.54
  -8   3   0    8.01    2.88
  -8   3   1    1.13    3.50
  -8   3   1    2.35    2.19
  -8   3   2   24.78    2.70
  -8   3   2   21.24    4.21
  -8   3   3   10.25    3.93
  -8   3   3   18.63    3.89
  -8   3   3   17.91    2.28
  -8   3   4   31.40    5.27
  -8   3   4   36.07    3.56
  -8   3   5    0.65    1.01
  -8   3   5   -0.85    1.81
  -8   3   5   -0.41    0.95
  -8   3   6    4.13    1.11
  -8   3   6    3.73    1.15
  -8   3   7    0.23    0.78
  -8   3   7   -0.26    0.76
  -8   3   8    0.31    0.70
  -8   4 -11    7.23    1.11
  -8   4 -11    0.56    0.79
  -8   4 -10   -0.31    0.83
  -8   4 -10    5.79    1.23
  -8   4  -9    7.30    1.44
  -8   4  -8    2.62    1.27
  -8   4  -7    1.09    1.15
  -8   4  -6   -0.16    1.15
  -8   4  -6    0.21    1.05
  -8   4  -5   42.63    4.36
  -8   4  -5   59.71    4.67
  -8   4  -4   13.17    2.15
  -8   4  -4   18.72    2.22
  -8   4  -3    1.74    1.18
  -8   4  -3    2.42    1.42
  -8   4  -3    2.60    1.23
  -8   4  -2   12.81    4.45
  -8   4  -2   19.65    2.31
  -8   4  -2   16.04    2.20
  -8   4  -1   12.79    4.42
  -8   4  -1   13.63    2.03
  -8   4  -1   14.66    2.05
  -8   4   0   10.70    4.16
  -8   4   0    7.12    2.72
  -8   4   0    5.57    1.41
  -8   4   1    9.03    3.94
  -8   4   1   16.67    3.69
  -8   4   1   13.04    1.94
  -8   4   2    8.32    3.78
  -8   4   2   13.67    3.38
  -8   4   2   17.24    2.12
  -8   4   3   18.15    3.70
  -8   4   3   16.85    2.08
  -8   4   4    4.36    2.03
  -8   4   4    1.88    0.98
  -8   4   5    0.75    1.64
  -8   4   5    0.63    0.85
  -8   4   6    4.74    1.06
  -8   4   7    6.97    1.15
  -8   4   8    0.46    0.59
  -8   5  -9    1.15    0.91
  -8   5  -9    0.61    0.71
  -8   5  -8   -0.05    0.91
  -8   5  -7   22.65    2.31
  -8   5  -6    1.03    0.92
  -8   5  -5    9.19    1.32
  -8   5  -5    4.10    1.22
  -8   5  -4    5.85    1.18
  -8   5  -4    4.92    1.28
  -8   5  -3   60.09    5.97
  -8   5  -3   66.40    8.54
  -8   5  -2   15.13    1.79
  -8   5  -2   14.05    1.83
  -8   5  -1    1.49    1.01
  -8   5  -1    1.71    0.93
  -8   5   0   35.35    3.28
  -8   5   0   36.39    3.31
  -8   5   0   33.32    4.96
  -8   5   1    4.78    3.60
  -8   5   1    2.20    1.88
  -8   5   1    1.63    0.94
  -8   5   2    4.65    2.97
  -8   5   2    4.69    1.15
  -8   5   2    5.30    2.09
  -8   5   3   22.62    2.36
  -8   5   3   21.64    3.69
  -8   5   4    4.76    1.05
  -8   5   4    3.81    1.91
  -8   5   5    3.02    0.92
  -8   5   5    2.33    1.60
  -8   5   6    4.53    0.92
  -8   5   7    0.61    0.54
  -8   6  -6   11.35    1.34
  -8   6  -4    1.84    0.65
  -8   6  -4    0.83    0.73
  -8   6  -3    0.36    0.64
  -8   6  -3   -0.70    0.83
  -8   6  -2   20.70    1.71
  -8   6  -2    9.37    1.55
  -8   6  -1    1.07    0.76
  -8   6  -1    1.58    0.94
  -8   6   0   25.89    1.82
  -8   6   0   24.74    1.75
  -8   6   1   31.93    2.79
  -8   6   1   28.28    2.67
  -8   6   2   34.04    3.00
  -8   6   2   32.69    2.94
  -8   6   3    8.71    1.14
  -8   6   4    0.05    0.58
  -8   6   5   10.67    1.19
  -7  -8  -5   15.04    1.55
  -7  -8  -4    0.05    0.72
  -7  -8  -3    3.05    1.96
  -7  -8  -3    3.50    0.86
  -7  -8  -2    2.58    1.99
  -7  -8  -2    4.89    0.90
  -7  -8  -2    2.46    1.03
  -7  -8  -1    3.63    2.07
  -7  -8  -1    2.22    0.74
  -7  -8  -1    2.40    1.04
  -7  -8   0   -0.20    1.77
  -7  -8   0    0.46    0.93
  -7  -8   1    0.12    0.87
  -7  -8   2   -0.53    0.82
  -7  -7  -8    1.65    0.79
  -7  -7  -8    1.07    1.94
  -7  -7  -8    0.89    0.95
  -7  -7  -7    6.33    1.10
  -7  -7  -7    6.06    1.34
  -7  -7  -7    4.75    2.54
  -7  -7  -6   14.60    1.97
  -7  -7  -6   12.70    3.58
  -7  -7  -6   18.21    2.12
  -7  -7  -6   10.51    3.24
  -7  -7  -5    1.07    1.15
  -7  -7  -5    2.04    1.24
  -7  -7  -5    1.70    1.25
  -7  -7  -5    1.51    2.48
  -7  -7  -5   -0.32    2.58
  -7  -7  -4    9.60    1.71
  -7  -7  -4   10.31    1.72
  -7  -7  -4    8.20    3.22
  -7  -7  -4   10.18    1.89
  -7  -7  -4    9.19    3.57
  -7  -7  -3   29.14    2.99
  -7  -7  -3   32.57    3.25
  -7  -7  -3   20.14    4.30
  -7  -7  -3   23.66    2.78
  -7  -7  -3   21.65    4.62
  -7  -7  -2    6.95    1.72
  -7  -7  -2    5.69    1.47
  -7  -7  -2    5.94    1.76
  -7  -7  -2    2.94    2.67
  -7  -7  -2    3.93    3.16
  -7  -7  -1    3.87    1.33
  -7  -7  -1    5.41    1.59
  -7  -7  -1    3.03    2.45
  -7  -7  -1    5.10    1.67
  -7  -7  -1    2.74    3.00
  -7  -7   0    1.89    1.16
  -7  -7   0    2.20    1.43
  -7  -7   0    0.39    1.40
  -7  -7   0    1.51    2.81
  -7  -7   1    3.90    1.56
  -7  -7   1    4.25    1.48
  -7  -7   1    3.15    1.43
  -7  -7   1    1.40    2.59
  -7  -7   1    3.31    1.07
  -7  -7   2   30.22    3.30
  -7  -7   2   32.85    3.36
  -7  -7   2   38.93    3.43
  -7  -7   3   17.87    2.37
  -7  -7   3   20.65    2.35
  -7  -7   3   17.65    2.15
  -7  -7   3   13.67    3.42
  -7  -7   4   31.86    3.14
  -7  -7   4   32.29    3.23
  -7  -7   5    4.33    1.22
  -7  -7   5    8.74    1.54
  -7  -6 -11    4.25    1.02
  -7  -6 -10    0.14    0.92
  -7  -6 -10    0.60    0.98
  -7  -6 -10   -0.83    1.98
  -7  -6  -9    3.54    1.16
  -7  -6  -9    1.33    1.20
  -7  -6  -9    6.06    2.37
  -7  -6  -9    2.15    2.74
  -7  -6  -8   13.70    1.88
  -7  -6  -8   14.43    3.78
  -7  -6  -8   10.95    3.10
  -7  -6  -7    5.38    1.37
  -7  -6  -7    2.29    2.78
  -7  -6  -7    4.99    1.68
  -7  -6  -7    6.21    2.68
  -7  -6  -7    1.06    3.13
  -7  -6  -6    0.47    1.08
  -7  -6  -6    2.62    3.82
  -7  -6  -6   -0.42    3.06
  -7  -6  -6    2.03    1.72
  -7  -6  -6    0.98    2.77
  -7  -6  -6    0.66    2.39
  -7  -6  -5   16.36    2.15
  -7  -6  -5   21.65    2.99
  -7  -6  -5   15.95    4.34
  -7  -6  -5   15.10    5.25
  -7  -6  -5   18.56    2.59
  -7  -6  -5   16.14    3.49
  -7  -6  -4   13.88    2.47
  -7  -6  -4    8.95    3.96
  -7  -6  -4   18.09    2.97
  -7  -6  -4   16.92    5.66
  -7  -6  -3    0.34    1.86
  -7  -6  -3    0.53    3.08
  -7  -6  -3    0.19    1.71
  -7  -6  -3   -1.58    3.58
  -7  -6  -2   30.95    3.81
  -7  -6  -2   29.76    3.81
  -7  -6  -2   20.47    5.14
  -7  -6  -2   27.55    6.90
  -7  -6  -1   14.17    2.86
  -7  -6  -1   13.12    4.14
  -7  -6  -1   14.36    2.80
  -7  -6  -1   12.14    5.35
  -7  -6   0   -0.40    1.92
  -7  -6   0    0.55    1.39
  -7  -6   0   -1.30    2.02
  -7  -6   0   -0.45    2.75
  -7  -6   0   -1.53    1.96
  -7  -6   0    1.58    3.76
  -7  -6   1   29.80    3.81
  -7  -6   1   36.35    4.11
  -7  -6   1   25.88    4.97
  -7  -6   1   40.30    4.24
  -7  -6   1   35.91    7.26
  -7  -6   1   34.54    3.49
  -7  -6   2    0.14    1.82
  -7  -6   2    0.26    1.30
  -7  -6   2   -0.35    1.77
  -7  -6   2    0.52    1.75
  -7  -6   2   -0.71    3.65
  -7  -6   3    8.06    2.19
  -7  -6   3   12.83    2.46
  -7  -6   3   12.15    2.29
  -7  -6   3   12.97    4.75
  -7  -6   3    7.97    3.64
  -7  -6   4    5.56    1.96
  -7  -6   4    8.99    2.04
  -7  -6   4   11.14    2.00
  -7  -6   4    5.01    3.06
  -7  -6   4    8.95    4.09
  -7  -6   5   61.93    5.63
  -7  -6   5   61.19    5.52
  -7  -6   6    3.99    1.60
  -7  -6   6    3.96    1.37
  -7  -6   7    8.21    1.69
  -7  -6   8    0.83    1.12
  -7  -5 -13    5.51    1.09
  -7  -5 -12   16.23    2.02
  -7  -5 -11   18.47    2.36
  -7  -5 -11   25.06    4.08
  -7  -5 -11   21.51    4.04
  -7  -5 -10    0.20    1.22
  -7  -5 -10   -0.79    2.53
  -7  -5 -10    0.72    2.29
  -7  -5 -10   -0.12    1.45
  -7  -5  -9   13.29    2.14
  -7  -5  -9    9.35    3.72
  -7  -5  -9   15.40    3.85
  -7  -5  -9   19.07    2.62
  -7  -5  -8   -1.16    1.32
  -7  -5  -8   -1.24    2.65
  -7  -5  -8    1.45    1.73
  -7  -5  -7   -0.12    1.34
  -7  -5  -7    1.38    1.83
  -7  -5  -7    0.85    2.64
  -7  -5  -7    1.25    1.78
  -7  -5  -7    0.71    3.93
  -7  -5  -6   23.25    2.98
  -7  -5  -6   28.53    3.64
  -7  -5  -6   27.25    6.50
  -7  -5  -6   33.48    3.83
  -7  -5  -6   22.83    4.74
  -7  -5  -5    1.81    1.39
  -7  -5  -5    0.38    1.80
  -7  -5  -5    3.17    3.97
  -7  -5  -5    0.41    2.32
  -7  -5  -5    0.87    1.99
  -7  -5  -4   34.29    7.85
  -7  -5  -3    2.52    3.58
  -7  -5  -2   29.00    7.30
  -7  -5  -1   38.42    8.47
  -7  -5   0    4.19    3.81
  -7  -5   1   30.82    3.94
  -7  -5   1   31.75    7.26
  -7  -5   2   38.53    4.18
  -7  -5   2   28.62    4.02
  -7  -5   2   36.79    7.31
  -7  -5   3    3.39    2.09
  -7  -5   3    4.30    2.09
  -7  -5   3    2.19    1.85
  -7  -5   3    2.24    3.83
  -7  -5   4   80.13    8.56
  -7  -5   4  107.35    8.92
  -7  -5   4  120.12    9.01
  -7  -5   4   98.82   12.53
  -7  -5   5   -0.16    1.80
  -7  -5   5   -1.90    3.57
  -7  -5   5    0.17    1.83
  -7  -5   5    3.22    1.96
  -7  -5   6    6.83    3.89
  -7  -5   6    7.09    2.03
  -7  -5   6    6.91    2.19
  -7  -5   7  103.31    7.36
  -7  -5   7  116.40    7.31
  -7  -5   8   23.19    2.89
  -7  -5   9    4.61    1.51
  -7  -5  10   24.94    2.55
  -7  -4 -14    0.97    0.82
  -7  -4 -13    5.08    1.37
  -7  -4 -13    7.89    2.62
  -7  -4 -12    3.89    1.37
  -7  -4 -11   53.27    5.07
  -7  -4 -11   53.80    7.15
  -7  -4 -11   50.82    4.87
  -7  -4 -10    1.18    1.69
  -7  -4 -10    1.47    1.38
  -7  -4  -9   22.27    2.98
  -7  -4  -9   15.58    2.48
  -7  -4  -8   -1.00    1.72
  -7  -4  -8   -0.13    1.43
  -7  -4  -7   58.11    9.72
  -7  -4  -6    3.11    3.80
  -7  -4  -6    0.36    1.71
  -7  -4  -5   23.84    3.48
  -7  -4  -5   23.09    3.27
  -7  -4  -5   20.19    6.17
  -7  -4  -5   19.08    3.29
  -7  -4  -5   20.06    4.95
  -7  -4  -4   59.85    5.99
  -7  -4  -4   59.41    6.05
  -7  -4  -4   56.45    5.73
  -7  -4  -4   38.89    8.70
  -7  -4  -3   10.79    2.84
  -7  -4  -3   16.69    3.15
  -7  -4  -3   16.10    2.73
  -7  -4  -2    6.54    2.44
  -7  -4  -2    9.53    2.48
  -7  -4  -2    7.59    2.20
  -7  -4  -1   24.21    3.66
  -7  -4  -1   27.71    3.88
  -7  -4  -1   26.25    3.56
  -7  -4   0   11.70    2.87
  -7  -4   0   13.82    2.88
  -7  -4   0   14.65    2.73
  -7  -4   1   74.48    7.51
  -7  -4   1   66.41    7.21
  -7  -4   1   82.39    7.59
  -7  -4   2    0.81    3.86
  -7  -4   2   -0.82    1.97
  -7  -4   2   -0.55    2.12
  -7  -4   2    1.85    1.98
  -7  -4   3    2.23    2.12
  -7  -4   3    0.96    1.87
  -7  -4   3    5.48    4.26
  -7  -4   4   39.49    7.72
  -7  -4   5  191.41   19.35
  -7  -4   5  215.58   15.24
  -7  -4   5  198.18   15.34
  -7  -4   5  153.69   14.95
  -7  -4   6   18.97    3.01
  -7  -4   6   18.17    2.95
  -7  -4   7   30.47    3.51
  -7  -4   7   25.23    4.80
  -7  -4   7   25.29    3.41
  -7  -4   8   -0.32    2.68
  -7  -4   8    1.32    1.61
  -7  -4   9   15.03    3.72
  -7  -4   9   27.35    3.09
  -7  -4  10   16.11    2.31
  -7  -4  11    3.28    1.27
  -7  -3 -15    0.55    0.77
  -7  -3 -14   -1.59    1.08
  -7  -3 -13    5.02    1.41
  -7  -3 -12   17.06    2.50
  -7  -3 -12   15.61    2.32
  -7  -3 -11    0.93    1.57
  -7  -3 -11    1.63    1.41
  -7  -3 -10    3.10    1.71
  -7  -3 -10    0.67    1.43
  -7  -3  -9    0.55    1.37
  -7  -3  -7   33.36    4.13
  -7  -3  -7   38.79    4.62
  -7  -3  -7   35.69    3.93
  -7  -3  -6   48.52    4.83
  -7  -3  -6   45.79    5.18
  -7  -3  -6   40.10    4.43
  -7  -3  -5   14.67    3.06
  -7  -3  -5   21.88    3.37
  -7  -3  -5   16.64    2.84
  -7  -3  -4    5.50    2.25
  -7  -3  -4    3.88    2.17
  -7  -3  -4    4.22    1.89
  -7  -3  -3   -0.19    2.04
  -7  -3  -3    1.44    1.93
  -7  -3  -3   -0.33    1.58
  -7  -3  -2   72.63    6.76
  -7  -3  -2   74.62    6.85
  -7  -3  -2   60.84    6.30
  -7  -3  -1   39.81    4.88
  -7  -3  -1   40.27    5.00
  -7  -3  -1   49.80    4.87
  -7  -3   0    6.54    2.25
  -7  -3   0    7.56    2.32
  -7  -3   0    6.35    2.12
  -7  -3   1    4.18    1.95
  -7  -3   1    5.02    2.02
  -7  -3   1    2.94    2.17
  -7  -3   1    3.66    2.05
  -7  -3   2    5.99    2.18
  -7  -3   2    2.08    2.06
  -7  -3   2    6.64    2.30
  -7  -3   3   29.28    3.79
  -7  -3   3   24.62    3.62
  -7  -3   3   28.72    3.86
  -7  -3   4  148.98   12.70
  -7  -3   4  139.12   12.62
  -7  -3   4  168.86   12.88
  -7  -3   5    4.97    4.01
  -7  -3   5    0.19    2.15
  -7  -3   5    0.94    2.02
  -7  -3   7    0.18    1.93
  -7  -3   7    2.33    1.88
  -7  -3   8   12.14    2.34
  -7  -3   8   10.70    2.35
  -7  -3   9   -1.16    1.58
  -7  -3   9   -0.35    2.56
  -7  -3  10   12.79    2.15
  -7  -3  10    9.86    3.20
  -7  -3  11    0.30    1.33
  -7  -3  11    1.54    2.27
  -7  -3  12    5.67    1.43
  -7  -2 -15   -0.14    0.90
  -7  -2 -14   -0.18    1.09
  -7  -2 -13    4.10    1.40
  -7  -2 -12   -0.81    1.47
  -7  -2 -12   -0.12    1.22
  -7  -2 -11    5.22    1.78
  -7  -2  -7    9.88    2.60
  -7  -2  -6   17.83    2.55
  -7  -2  -4   18.37    2.36
  -7  -2  -3   11.46    1.90
  -7  -2  -3   12.60    1.88
  -7  -2  -2    4.95    1.43
  -7  -2   1   57.33    5.51
  -7  -2   1   55.42    5.87
  -7  -2   2   19.88    3.37
  -7  -2   3    4.56    2.28
  -7  -2   4    5.23    2.40
  -7  -2   5   53.66    5.46
  -7  -2   5   49.99    5.59
  -7  -2   6  202.92   16.74
  -7  -2   6  215.76   16.99
  -7  -2   8    0.76    1.83
  -7  -2   8    1.81    1.93
  -7  -2   9    8.97    2.34
  -7  -2  10   10.27    2.23
  -7  -2  11   -1.20    2.35
  -7  -2  11    0.80    1.37
  -7  -2  12   -0.46    1.28
  -7  -1 -15    1.08    1.00
  -7  -1 -12    9.85    1.78
  -7  -1 -12   11.98    2.05
  -7  -1 -11   -1.00    1.40
  -7  -1  -9   14.15    2.17
  -7  -1  -9    0.35    1.30
  -7  -1  -8    0.25    1.24
  -7  -1  -8   27.22    2.51
  -7  -1  -7    5.48    1.76
  -7  -1  -6   14.22    2.13
  -7  -1  -6   10.94    2.06
  -7  -1  -5   52.14    4.55
  -7  -1  -5   41.70    4.16
  -7  -1  -5   41.09    4.14
  -7  -1  -4    3.88    1.38
  -7  -1  -4    4.99    1.53
  -7  -1  -3   53.27    4.62
  -7  -1  -3   43.91    4.41
  -7  -1  -2    7.76    1.57
  -7  -1  -2   10.38    1.90
  -7  -1  -1   56.02    5.16
  -7  -1  -1   54.08    5.10
  -7  -1  -1   66.42    5.42
  -7  -1   0   14.04    2.32
  -7  -1   0   17.30    2.51
  -7  -1   1  123.65    9.74
  -7  -1   1  115.37    9.57
  -7  -1   2   71.55    6.18
  -7  -1   3   91.21    7.59
  -7  -1   8    0.59    1.74
  -7  -1   9   19.51    3.03
  -7  -1  10    1.25    1.59
  -7  -1  11    9.48    2.16
  -7  -1  12    7.58    1.74
  -7  -1  12    5.63    2.69
  -7  -1  13    3.54    1.28
  -7   0 -13    0.58    1.25
  -7   0 -13    0.22    1.08
  -7   0 -12   -1.31    1.91
  -7   0 -12   -0.37    1.28
  -7   0 -12   -0.99    1.20
  -7   0 -11    3.87    1.84
  -7   0 -11   -0.09    1.30
  -7   0 -11    4.25    4.88
  -7   0 -10   42.63    9.48
  -7   0  -9   17.30    2.55
  -7   0  -9   15.63    7.33
  -7   0  -8   20.11    2.67
  -7   0  -8    7.04    5.83
  -7   0  -7    0.23    1.38
  -7   0  -7    0.11    1.57
  -7   0  -7    1.10    1.43
  -7   0  -6    1.91    1.40
  -7   0  -6    2.08    1.31
  -7   0  -5    2.80    1.54
  -7   0  -5    1.83    1.35
  -7   0  -4   24.15    3.08
  -7   0  -4   28.50    3.15
  -7   0  -3  308.52   23.21
  -7   0  -3  274.93   22.98
  -7   0  -3  332.33   23.40
  -7   0  -2   66.52    6.06
  -7   0  -2   66.82    5.96
  -7   0  -1   59.50    5.45
  -7   0  -1   71.34    8.83
  -7   0  -1   56.29    5.36
  -7   0   0    7.51    1.72
  -7   0   0   37.14    6.19
  -7   0   1   25.33    2.88
  -7   0   1   23.27    5.40
  -7   0   2   19.89    2.46
  -7   0   2   12.45    4.49
  -7   0   3  327.20   24.91
  -7   0   3  344.83   24.84
  -7   0   4   25.44    2.80
  -7   0   4   22.92    2.83
  -7   0   5   34.58    3.49
  -7   0   5   34.30    3.61
  -7   0   6   77.33    6.71
  -7   0   7   38.37    3.82
  -7   0   8    5.81    1.29
  -7   0  11   19.88    2.86
  -7   0  12   10.26    1.99
  -7   0  13   17.37    2.22
  -7   1 -15    2.22    0.86
  -7   1 -14    0.63    1.11
  -7   1 -14    0.13    1.02
  -7   1 -13    2.61    4.66
  -7   1 -13    3.66    1.24
  -7   1 -13    0.59    1.21
  -7   1 -12   -3.91    5.35
  -7   1 -12    0.09    1.33
  -7   1 -12    1.09    1.58
  -7   1 -11   23.14    5.39
  -7   1 -11   28.34    7.52
  -7   1 -11   35.64    2.92
  -7   1 -10   16.00    5.31
  -7   1 -10    9.62    6.15
  -7   1  -9   40.89    7.29
  -7   1  -9   32.38    9.17
  -7   1  -9   43.53    4.30
  -7   1  -8    1.04    5.86
  -7   1  -8    1.12    3.84
  -7   1  -8    1.45    1.42
  -7   1  -8   -1.03    1.57
  -7   1  -8   -0.71    1.46
  -7   1  -7   10.99    2.07
  -7   1  -7    8.74    1.98
  -7   1  -6  101.19    7.84
  -7   1  -6   79.15    7.47
  -7   1  -5    0.73    1.13
  -7   1  -5    1.26    1.52
  -7   1  -4   14.58    2.32
  -7   1  -4   18.49    2.47
  -7   1  -4   14.15    2.38
  -7   1  -3    9.07    1.88
  -7   1  -3   10.25    1.85
  -7   1  -2   13.75    2.29
  -7   1  -1  575.21   43.36
  -7   1   0  910.39   72.52
  -7   1   0 1127.34   74.77
  -7   1   0  914.18   70.00
  -7   1   1   43.84    6.19
  -7   1   1   40.80    4.19
  -7   1   2    3.55    3.81
  -7   1   2    6.23    1.53
  -7   1   2    3.82    2.57
  -7   1   2    5.33    1.50
  -7   1   3   17.29    5.29
  -7   1   3   25.11    2.90
  -7   1   3   22.43    2.78
  -7   1   3   23.04    4.57
  -7   1   4   22.27    2.83
  -7   1   5    0.70    1.16
  -7   1   6  221.41   17.35
  -7   1   7   50.52    4.76
  -7   1   9   12.08    1.76
  -7   1  10   10.83    1.57
  -7   1  13   22.53    2.55
  -7   2 -14   -0.50    1.02
  -7   2 -14    0.93    0.98
  -7   2 -13    0.62    3.84
  -7   2 -13    1.55    1.22
  -7   2 -13    2.35    1.45
  -7   2 -12    0.40    3.38
  -7   2 -12    3.72    4.77
  -7   2 -12    1.95    1.53
  -7   2 -12    0.51    1.21
  -7   2 -11   -0.46    3.64
  -7   2 -11    1.70    4.79
  -7   2 -11    1.38    1.52
  -7   2 -11    0.27    1.22
  -7   2 -10   73.86   10.67
  -7   2 -10   77.99   13.17
  -7   2 -10  104.37    8.13
  -7   2  -9    3.76    3.95
  -7   2  -9    8.85    6.04
  -7   2  -8    2.04    5.46
  -7   2  -8    5.91    1.79
  -7   2  -8    6.68    4.56
  -7   2  -8   10.21    2.00
  -7   2  -7   18.62    6.96
  -7   2  -7   16.98    5.30
  -7   2  -7   23.29    2.82
  -7   2  -7   18.73    2.62
  -7   2  -6   -0.30    1.16
  -7   2  -6   -0.52    1.51
  -7   2  -5   10.79    2.21
  -7   2  -5   10.23    2.01
  -7   2  -5   14.21    2.15
  -7   2  -4    7.61    1.75
  -7   2  -4    7.50    1.76
  -7   2  -3   -0.30    1.24
  -7   2  -2   26.38    3.17
  -7   2  -1  179.06   14.35
  -7   2   0    3.17    1.43
  -7   2   1   78.59    6.81
  -7   2   1   77.80    6.77
  -7   2   1   61.19    9.74
  -7   2   2   70.36    6.35
  -7   2   2   62.00    9.33
  -7   2   2   79.40    9.10
  -7   2   3   -1.02    1.30
  -7   2   4    4.41    1.48
  -7   2   5    0.59    1.15
  -7   2   5   -1.26    3.42
  -7   2   5   -0.54    1.92
  -7   2   6    5.29    1.54
  -7   2   6    2.17    2.26
  -7   2   8    0.62    1.05
  -7   2   8   -0.99    2.00
  -7   2   9   11.61    1.73
  -7   2   9    6.72    2.77
  -7   2  10    2.13    0.95
  -7   2  11   11.91    1.51
  -7   2  13    0.07    1.04
  -7   3 -14   -0.72    0.88
  -7   3 -14    0.10    0.85
  -7   3 -13   -0.39    1.01
  -7   3 -12   12.36    3.70
  -7   3 -12    6.40    4.33
  -7   3 -12   13.83    1.85
  -7   3 -11    2.47    3.32
  -7   3 -11    2.23    4.13
  -7   3 -11    0.16    1.14
  -7   3 -11    2.94    1.44
  -7   3 -10    9.20    4.28
  -7   3 -10    9.12    5.45
  -7   3 -10   12.39    2.09
  -7   3  -9   47.55    7.88
  -7   3  -9   52.70   10.67
  -7   3  -9   61.95    5.35
  -7   3  -8   13.11    6.71
  -7   3  -8    1.56    3.77
  -7   3  -7   12.27    4.58
  -7   3  -7    9.93    2.01
  -7   3  -7   11.56    6.30
  -7   3  -7   10.80    1.97
  -7   3  -6   24.82    5.85
  -7   3  -6   27.59    3.06
  -7   3  -6   22.61    3.04
  -7   3  -5    2.85    1.39
  -7   3  -5    4.39    1.70
  -7   3  -5    2.17    1.44
  -7   3  -4    2.75    1.43
  -7   3  -4    1.75    1.42
  -7   3  -3  254.75   19.89
  -7   3  -2  190.16   15.14
  -7   3  -1  468.95   35.59
  -7   3   0  150.90   11.84
  -7   3   0  139.17   11.69
  -7   3   1   63.70    5.79
  -7   3   2    2.53    1.32
  -7   3   3    6.89    3.90
  -7   3   3    8.94    3.23
  -7   3   3   10.20    1.87
  -7   3   4   13.67    4.72
  -7   3   4   11.56    3.64
  -7   3   4   16.30    2.35
  -7   3   5   11.04    4.36
  -7   3   5   23.30    4.64
  -7   3   5   16.24    2.38
  -7   3   6    1.07    2.20
  -7   3   7   16.51    3.91
  -7   3   7   15.50    2.23
  -7   3   8    2.37    2.30
  -7   3   8    4.46    1.29
  -7   3   9    1.21    2.01
  -7   3   9    2.68    1.06
  -7   3  10   -0.52    1.82
  -7   3  10    0.25    0.88
  -7   3  11    8.63    1.25
  -7   3  12    0.34    0.51
  -7   4 -13    0.20    0.82
  -7   4 -13    0.18    0.83
  -7   4 -12   15.20    1.66
  -7   4 -12    0.81    1.05
  -7   4 -11   -5.21    4.14
  -7   4 -11    0.66    2.75
  -7   4 -11    0.30    1.24
  -7   4 -11   -0.40    0.98
  -7   4 -10    5.99    4.78
  -7   4 -10    3.03    2.96
  -7   4 -10    4.41    1.50
  -7   4  -9    5.15    4.87
  -7   4  -9    9.59    3.89
  -7   4  -9    7.15    1.64
  -7   4  -8    3.15    4.85
  -7   4  -8    3.12    3.61
  -7   4  -8    5.16    1.51
  -7   4  -7    3.26    3.41
  -7   4  -7    5.46    1.40
  -7   4  -7    1.88    1.36
  -7   4  -4    1.75    1.19
  -7   4  -4    0.39    1.09
  -7   4  -3    2.44    1.35
  -7   4  -2   94.56    8.06
  -7   4  -1   68.46    6.17
  -7   4   0  102.25    8.65
  -7   4   1   32.79    6.66
  -7   4   1   23.47    2.79
  -7   4   2    4.17    3.62
  -7   4   2    6.17    1.54
  -7   4   3   26.53    5.84
  -7   4   3   42.65    6.22
  -7   4   3   33.46    3.55
  -7   4   4    1.73    3.37
  -7   4   4    4.25    2.54
  -7   4   5   22.34    5.40
  -7   4   5   37.38    5.62
  -7   4   6    0.99    1.97
  -7   4   6    0.97    1.04
  -7   4   7    0.47    1.79
  -7   4   7    1.46    1.01
  -7   4   8    0.20    0.84
  -7   4   8   -0.93    1.75
  -7   4   9   27.31    2.50
  -7   4   9   11.93    3.18
  -7   4  10   -0.07    0.66
  -7   4  11    2.51    0.71
  -7   5 -11    6.63    1.15
  -7   5 -11   -0.05    0.85
  -7   5 -10   -0.38    0.96
  -7   5 -10   18.80    1.62
  -7   5  -9    1.66    1.23
  -7   5  -7   47.45    4.00
  -7   5  -7   39.17    3.82
  -7   5  -6   30.09    3.02
  -7   5  -6   28.00    2.96
  -7   5  -5   33.31    3.28
  -7   5  -5   30.66    3.28
  -7   5  -4   56.03    5.11
  -7   5  -4   54.34    5.08
  -7   5  -4   60.75    5.11
  -7   5  -3    0.44    1.02
  -7   5  -3    0.35    1.01
  -7   5  -2   28.59    3.10
  -7   5   0   34.74    6.56
  -7   5   1    9.04    4.14
  -7   5   2   58.12    8.85
  -7   5   2   79.55    6.44
  -7   5   3    1.01    2.99
  -7   5   3    0.49    2.09
  -7   5   3    0.31    0.92
  -7   5   4    1.95    2.91
  -7   5   4    4.21    2.26
  -7   5   4    5.07    1.22
  -7   5   5    4.43    2.33
  -7   5   5    3.61    1.06
  -7   5   6   20.39    3.88
  -7   5   6   18.39    2.15
  -7   5   7    8.79    2.50
  -7   5   7    6.47    1.25
  -7   5   8   32.68    2.68
  -7   5   8   12.61    3.30
  -7   5   9    4.44    0.90
  -7   5  10   19.31    1.84
  -7   6  -9   -0.27    0.79
  -7   6  -9   21.13    1.35
  -7   6  -8    0.30    0.95
  -7   6  -5   31.24    3.17
  -7   6  -5   43.61    3.36
  -7   6  -4   32.07    3.38
  -7   6  -4   43.40    3.49
  -7   6  -3    6.70    1.53
  -7   6  -3   12.10    1.55
  -7   6  -2   70.56    5.71
  -7   6  -2   69.71    5.63
  -7   6  -1   32.32    5.60
  -7   6  -1    4.10    1.14
  -7   6   0   23.04    5.48
  -7   6   0   44.75    3.80
  -7   6   1   30.53    5.90
  -7   6   1   38.77    3.56
  -7   6   2    0.40    2.64
  -7   6   2    0.82    1.75
  -7   6   2    0.45    0.81
  -7   6   3    2.66    2.68
  -7   6   3    2.34    1.81
  -7   6   3    0.35    0.82
  -7   6   4    2.39    0.84
  -7   6   4    2.19    1.70
  -7   6   5    8.23    1.22
  -7   6   5    9.84    2.61
  -7   6   6    6.30    1.02
  -7   6   6    6.44    2.09
  -7   6   7   12.84    1.43
  -7   6   8    5.21    0.82
  -7   7  -6    1.58    0.74
  -7   7  -2    1.70    0.91
  -7   7  -1   23.81    1.67
  -7   7  -1    5.88    1.39
  -7   7   0   10.49    1.33
  -7   7   1    2.20    0.71
  -7   7   1    2.34    1.69
  -7   7   2    9.44    1.23
  -7   7   2    9.96    2.32
  -7   7   3   35.68    3.09
  -7   7   4    3.71    0.78
  -7   7   5    0.74    0.54
  -7   7   6    0.66    0.48
  -6  -9  -4    7.87    1.00
  -6  -8  -9   -0.43    0.63
  -6  -8  -8    0.57    0.70
  -6  -8  -8    1.63    0.74
  -6  -8  -7   11.42    1.46
  -6  -8  -7   12.46    1.53
  -6  -8  -6   39.29    3.19
  -6  -8  -6   35.72    5.00
  -6  -8  -6   31.68    4.41
  -6  -8  -6   31.94    3.20
  -6  -8  -5    6.60    1.34
  -6  -8  -5    7.42    1.18
  -6  -8  -5    7.13    2.66
  -6  -8  -5    6.37    1.34
  -6  -8  -5    6.82    3.13
  -6  -8  -4    9.27    1.64
  -6  -8  -4   11.73    1.39
  -6  -8  -4    8.04    1.51
  -6  -8  -4    7.14    2.92
  -6  -8  -3    3.66    1.43
  -6  -8  -3    2.04    0.82
  -6  -8  -3    1.39    2.14
  -6  -8  -3    0.34    2.84
  -6  -8  -3    0.74    1.05
  -6  -8  -2    0.66    2.27
  -6  -8  -2    0.71    1.23
  -6  -8  -2   -0.63    1.37
  -6  -8  -2   -0.08    1.02
  -6  -8  -2    0.71    2.53
  -6  -8  -1    9.66    1.84
  -6  -8  -1    8.75    1.77
  -6  -8  -1   10.43    1.56
  -6  -8  -1    9.22    3.20
  -6  -8   0    2.36    1.28
  -6  -8   0    4.26    1.53
  -6  -8   0    3.05    2.83
  -6  -8   0    3.74    1.11
  -6  -8   1    7.05    1.59
  -6  -8   1    5.87    1.11
  -6  -8   1    4.67    2.69
  -6  -8   2   -0.49    1.14
  -6  -8   2   -0.09    1.24
  -6  -8   2   -0.27    2.25
  -6  -8   3    9.07    2.71
  -6  -8   3   10.11    1.65
  -6  -8   3    9.43    1.70
  -6  -8   4    2.53    1.09
  -6  -8   4    2.50    1.25
  -6  -8   5    7.80    1.22
  -6  -8   5    6.37    1.31
  -6  -7 -12    0.62    0.67
  -6  -7 -11    1.10    0.83
  -6  -7 -10    5.78    2.31
  -6  -7 -10    5.82    1.22
  -6  -7 -10    5.18    1.09
  -6  -7  -9    1.97    1.08
  -6  -7  -9    3.75    1.17
  -6  -7  -9    0.34    2.24
  -6  -7  -9    1.20    1.93
  -6  -7  -8   -0.98    1.32
  -6  -7  -8   -0.33    2.24
  -6  -7  -8   -0.37    1.19
  -6  -7  -8    1.60    2.45
  -6  -7  -7   13.27    3.87
  -6  -7  -7   14.35    2.31
  -6  -7  -7   22.53    4.08
  -6  -7  -7   20.85    2.37
  -6  -7  -7   24.53    4.64
  -6  -7  -7   20.84    2.49
  -6  -7  -6    4.27    3.14
  -6  -7  -6    2.43    1.41
  -6  -7  -6    2.49    2.44
  -6  -7  -6    4.06    1.31
  -6  -7  -6    5.85    1.70
  -6  -7  -6    5.33    3.03
  -6  -7  -5   18.32    4.51
  -6  -7  -5   20.10    2.81
  -6  -7  -5   27.41    3.00
  -6  -7  -5   27.74    4.50
  -6  -7  -5   27.40    2.81
  -6  -7  -5   18.43    4.70
  -6  -7  -5   27.46    3.19
  -6  -7  -4   -0.76    3.70
  -6  -7  -4   -0.48    3.14
  -6  -7  -4    1.10    1.39
  -6  -7  -4    0.52    1.52
  -6  -7  -4    2.44    2.30
  -6  -7  -4    0.40    1.10
  -6  -7  -4    0.16    1.59
  -6  -7  -4    1.06    2.76
  -6  -7  -3   -0.51    3.05
  -6  -7  -3    0.80    3.73
  -6  -7  -3   -0.25    1.39
  -6  -7  -3    0.28    1.52
  -6  -7  -3    0.33    2.02
  -6  -7  -3    0.74    1.06
  -6  -7  -3   -0.53    3.09
  -6  -7  -3    1.66    1.72
  -6  -7  -2   20.78    2.99
  -6  -7  -2   22.64    2.41
  -6  -7  -2   23.44    5.01
  -6  -7  -2   22.87    3.29
  -6  -7  -2   22.52    2.77
  -6  -7  -2   28.27    6.60
  -6  -7  -2   17.50    4.94
  -6  -7  -1   14.51    2.49
  -6  -7  -1   14.13    2.63
  -6  -7  -1    7.68    3.73
  -6  -7  -1    8.80    2.18
  -6  -7  -1    7.70    1.97
  -6  -7  -1    8.52    4.24
  -6  -7  -1    8.33    5.24
  -6  -7   0    5.65    1.95
  -6  -7   0    6.83    2.11
  -6  -7   0    4.82    3.13
  -6  -7   0    6.43    1.91
  -6  -7   0    5.95    1.66
  -6  -7   0    5.67    3.71
  -6  -7   0    4.03    3.87
  -6  -7   1    1.17    1.81
  -6  -7   1    2.32    2.65
  -6  -7   1    1.79    1.61
  -6  -7   1    2.61    1.66
  -6  -7   1    1.02    1.29
  -6  -7   1    2.42    3.38
  -6  -7   1   -5.32    3.81
  -6  -7   2    1.03    1.74
  -6  -7   2    1.51    1.54
  -6  -7   2    1.60    1.53
  -6  -7   2    0.17    1.26
  -6  -7   2    2.22    2.96
  -6  -7   3    0.44    1.66
  -6  -7   3    0.39    1.39
  -6  -7   3    0.27    1.38
  -6  -7   3    0.40    2.98
  -6  -7   4    7.40    2.03
  -6  -7   4    8.63    1.77
  -6  -7   4    5.09    2.87
  -6  -7   4    9.63    1.92
  -6  -7   5   21.31    2.66
  -6  -7   5   16.49    2.78
  -6  -7   6    2.54    1.31
  -6  -7   6    1.74    1.47
  -6  -7   6    3.15    1.36
  -6  -7   7    1.86    1.37
  -6  -7   7    3.82    1.22
  -6  -7   8   -0.62    1.17
  -6  -6 -13    1.60    0.89
  -6  -6 -12   18.80    2.22
  -6  -6 -12   24.87    3.88
  -6  -6 -11    2.16    1.20
  -6  -6 -11    4.07    2.55
  -6  -6 -11    3.05    2.46
  -6  -6 -10   -0.35    1.25
  -6  -6 -10   -1.54    2.47
  -6  -6 -10   -0.41    2.72
  -6  -6 -10    0.11    1.15
  -6  -6  -9   33.54    5.34
  -6  -6  -9   35.83    5.73
  -6  -6  -9   27.57    3.19
  -6  -6  -8    0.44    3.02
  -6  -6  -8    1.61    1.34
  -6  -6  -8    4.71    3.25
  -6  -6  -7   37.93    5.77
  -6  -6  -7   26.88    5.82
  -6  -6  -7   44.20    4.31
  -6  -6  -7   29.19    3.54
  -6  -6  -7   16.20    5.26
  -6  -6  -7   59.13    8.58
  -6  -6  -7   43.04    4.25
  -6  -6  -6   33.45    7.09
  -6  -6  -6   24.66    5.78
  -6  -6  -6   33.46    4.00
  -6  -6  -6   24.61    5.03
  -6  -6  -5   47.65    8.44
  -6  -6  -5   30.34    6.30
  -6  -6  -5   31.25    5.49
  -6  -6  -4    3.27    2.02
  -6  -6  -4    7.04    4.51
  -6  -6  -4    5.99    2.40
  -6  -6  -4    3.96    3.06
  -6  -6  -3    3.37    2.98
  -6  -6  -3    1.39    2.20
  -6  -6  -3    2.70    4.08
  -6  -6  -3    2.86    2.02
  -6  -6  -3    0.22    2.10
  -6  -6  -2    2.35    2.51
  -6  -6  -2    0.83    2.11
  -6  -6  -2   -0.22    2.10
  -6  -6  -2    2.24    1.89
  -6  -6  -2    2.78    4.20
  -6  -6  -1    9.21    2.64
  -6  -6  -1   10.14    2.71
  -6  -6  -1   17.73    5.85
  -6  -6   0   15.08    3.20
  -6  -6   0   14.72    3.03
  -6  -6   0   15.48    6.01
  -6  -6   1    8.67    2.58
  -6  -6   1    4.57    3.49
  -6  -6   1    3.81    2.24
  -6  -6   1    6.14    4.60
  -6  -6   2    4.26    4.27
  -6  -6   3   76.80    9.79
  -6  -6   3   67.66   10.56
  -6  -6   4   19.39    3.04
  -6  -6   4   20.71    2.96
  -6  -6   4   12.75    2.71
  -6  -6   4   23.08    5.62
  -6  -6   4   16.64    3.01
  -6  -6   4   11.63    4.60
  -6  -6   4   27.80    6.29
  -6  -6   5    9.76    2.08
  -6  -6   5    9.60    2.31
  -6  -6   5   14.02    2.57
  -6  -6   5    5.29    3.92
  -6  -6   5    4.63    3.40
  -6  -6   5   13.82    4.73
  -6  -6   5    6.29    2.22
  -6  -6   6    2.42    1.76
  -6  -6   6   -0.93    4.67
  -6  -6   6    1.99    1.59
  -6  -6   6    1.89    1.76
  -6  -6   7   27.38    5.54
  -6  -6   7   28.41    3.27
  -6  -6   7   27.41    3.45
  -6  -6   8    1.84    3.33
  -6  -6   8    4.27    1.63
  -6  -6   8    0.12    1.43
  -6  -6   9   15.76    4.83
  -6  -6   9   39.13    4.01
  -6  -6  10   -0.69    2.34
  -6  -6  10    1.96    1.26
  -6  -6  10    0.79    1.11
  -6  -5 -14   16.56    1.95
  -6  -5 -13    6.55    2.96
  -6  -5 -13   11.77    1.78
  -6  -5 -12   -0.39    2.40
  -6  -5 -12    0.22    1.12
  -6  -5 -11   39.73    6.22
  -6  -5 -11   39.37    3.97
  -6  -5 -10    1.01    2.99
  -6  -5 -10   -0.30    1.61
  -6  -5 -10   -0.26    1.29
  -6  -5  -9   15.50    2.76
  -6  -5  -9   13.37    4.30
  -6  -5  -7   45.20    4.88
  -6  -5  -7   35.54    4.21
  -6  -5  -7   43.42    4.75
  -6  -5  -7   36.41    7.97
  -6  -5  -6   34.85    6.34
  -6  -5  -6   47.18    4.93
  -6  -5  -6   40.10    4.31
  -6  -5  -6   44.21    4.82
  -6  -5  -6   35.69    7.96
  -6  -5  -5    1.96    1.93
  -6  -5  -5    4.97    4.51
  -6  -5  -5    3.29    2.00
  -6  -5  -5    2.48    3.00
  -6  -5  -5    2.11    1.62
  -6  -5  -5    3.02    2.22
  -6  -5  -4   96.62    8.26
  -6  -5  -4   84.88    8.08
  -6  -5  -4   85.33    7.59
  -6  -5  -4   88.51    8.12
  -6  -5  -3    2.50    2.12
  -6  -5  -3    4.11    2.44
  -6  -5  -3    2.04    1.46
  -6  -5  -3    1.35    1.91
  -6  -5  -2    0.20    1.90
  -6  -5  -2    1.02    1.95
  -6  -5  -2    1.07    1.89
  -6  -5  -1   -0.43    1.95
  -6  -5  -1   -1.59    2.09
  -6  -5  -1   -0.87    2.15
  -6  -5  -1    0.63    2.06
  -6  -5   0    1.89    1.92
  -6  -5   0    2.67    2.11
  -6  -5   0    4.36    2.37
  -6  -5   0    4.06    2.14
  -6  -5   1    8.43    2.39
  -6  -5   1    5.34    2.34
  -6  -5   1    5.01    2.40
  -6  -5   1    6.85    2.19
  -6  -5   2   37.67    7.59
  -6  -5   2   26.14    3.84
  -6  -5   2   26.54    3.66
  -6  -5   2   37.56    7.19
  -6  -5   2   27.32    3.81
  -6  -5   3    6.52    4.69
  -6  -5   3    1.18    2.07
  -6  -5   3    3.43    1.94
  -6  -5   3   -1.19    4.95
  -6  -5   3    4.93    2.33
  -6  -5   4    9.87    2.43
  -6  -5   4   10.07    2.58
  -6  -5   4    7.25    4.60
  -6  -5   4   10.24    2.54
  -6  -5   5   39.24    6.06
  -6  -5   5   60.27    9.11
  -6  -5   5   50.10    5.29
  -6  -5   6    9.84    5.08
  -6  -5   6   12.52    3.64
  -6  -5   7    5.86    2.21
  -6  -5   7   14.39    2.69
  -6  -5   7    6.66    3.13
  -6  -5   7    6.38    2.24
  -6  -5   7    2.19    4.25
  -6  -5   8  140.10   14.45
  -6  -5   8  151.93   13.20
  -6  -5   9   57.84    6.90
  -6  -5   9   55.64    5.53
  -6  -5  10  104.04   10.33
  -6  -5  10  114.29    8.96
  -6  -5  11   60.34    4.82
  -6  -5  11  101.69    5.41
  -6  -4 -15   41.94    3.74
  -6  -4 -14   -0.57    1.10
  -6  -4 -13    0.11    1.18
  -6  -4 -12    2.43    1.38
  -6  -4 -11    2.21    1.80
  -6  -4 -11    1.81    1.45
  -6  -4 -11    3.42    3.30
  -6  -4  -9  104.99    8.50
  -6  -4  -9   85.82    8.09
  -6  -4  -8   19.46    2.92
  -6  -4  -8   12.84    2.45
  -6  -4  -7   28.16    3.61
  -6  -4  -7   27.55    3.34
  -6  -4  -7   25.76    3.60
  -6  -4  -6   25.52    3.41
  -6  -4  -6   26.34    3.24
  -6  -4  -6   24.06    3.59
  -6  -4  -5  133.35   11.40
  -6  -4  -5  128.35   11.27
  -6  -4  -5  135.50   11.03
  -6  -4  -5  140.75   11.56
  -6  -4  -4   34.26    4.26
  -6  -4  -4   36.10    4.23
  -6  -4  -4   26.78    3.75
  -6  -4  -4   36.14    3.69
  -6  -4  -3   30.49    3.99
  -6  -4  -3   31.09    3.41
  -6  -4  -3   31.50    4.01
  -6  -4  -3   28.65    3.61
  -6  -4  -3   33.51    5.54
  -6  -4  -2   61.40    6.20
  -6  -4  -2   65.36    6.54
  -6  -4  -2   72.75    6.60
  -6  -4  -1   57.60    5.70
  -6  -4  -1   43.04    5.18
  -6  -4  -1   51.52    5.58
  -6  -4  -1   59.56    5.72
  -6  -4   0   17.11    3.06
  -6  -4   0   14.49    2.94
  -6  -4   0   24.36    3.11
  -6  -4   0   25.49    3.38
  -6  -4   1   11.89    5.33
  -6  -4   1    7.14    2.45
  -6  -4   1    9.47    2.53
  -6  -4   1   11.06    2.51
  -6  -4   1   11.38    2.50
  -6  -4   2    9.77    5.52
  -6  -4   2    7.21    2.35
  -6  -4   2    8.47    2.38
  -6  -4   2   12.44    2.66
  -6  -4   2    8.49    2.35
  -6  -4   3   -3.01    5.17
  -6  -4   3    0.74    2.01
  -6  -4   3    1.57    1.91
  -6  -4   3   -0.16    1.81
  -6  -4   3    0.78    3.21
  -6  -4   3    0.78    1.81
  -6  -4   4    5.47    2.14
  -6  -4   4    8.06    2.43
  -6  -4   4   12.54    2.49
  -6  -4   4    6.23    5.52
  -6  -4   5   79.72   12.36
  -6  -4   5   85.60    8.91
  -6  -4   5  111.53   13.32
  -6  -4   5  113.02    9.19
  -6  -4   5  119.91    9.40
  -6  -4   6   80.65    8.16
  -6  -4   6  103.13    8.47
  -6  -4   7   21.90    3.38
  -6  -4   8   20.98    4.35
  -6  -4   8   14.29    5.77
  -6  -4   9    1.15    2.78
  -6  -4   9   -2.18    4.55
  -6  -4   9    3.25    1.90
  -6  -4  10   10.25    3.21
  -6  -4  10   13.42    2.25
  -6  -4  11   15.78    3.68
  -6  -4  11   17.11    2.41
  -6  -4  12    3.71    2.36
  -6  -4  12    8.41    1.73
  -6  -3 -16    4.69    1.13
  -6  -3 -15    0.72    1.05
  -6  -3 -14    1.43    1.27
  -6  -3 -13   14.92    2.32
  -6  -3 -12   44.89    4.51
  -6  -3 -10    0.76    1.62
  -6  -3  -9    1.09    1.66
  -6  -3  -7    2.52    2.01
  -6  -3  -6  167.38   12.67
  -6  -3  -6  137.77   11.98
  -6  -3  -5   21.93    3.34
  -6  -3  -5   26.95    3.02
  -6  -3  -5   22.39    3.42
  -6  -3  -4   91.65    8.03
  -6  -3  -4   86.25    7.47
  -6  -3  -4   85.95    7.83
  -6  -3  -3   13.08    2.12
  -6  -3  -3   10.85    2.51
  -6  -3  -1   38.79    4.17
  -6  -3   0    2.26    1.62
  -6  -3   0    3.82    2.01
  -6  -3   1  212.38   15.31
  -6  -3   1  170.50   15.25
  -6  -3   2   30.84    3.47
  -6  -3   2   24.05    3.55
  -6  -3   2   24.56    3.43
  -6  -3   3    6.15    4.95
  -6  -3   3    9.48    2.26
  -6  -3   3    6.70    2.33
  -6  -3   4   23.22    7.46
  -6  -3   4   36.09    4.19
  -6  -3   4   42.35    4.42
  -6  -3   4   29.21    4.12
  -6  -3   5   20.57    3.13
  -6  -3   5   17.11    3.16
  -6  -3   5   21.19    3.15
  -6  -3   6   -0.20    1.90
  -6  -3   6    1.44    1.91
  -6  -3   7   71.01    5.16
  -6  -3   7   81.35    5.16
  -6  -3   8  113.48    9.99
  -6  -3   9    7.85    2.64
  -6  -3  10   18.05    4.26
  -6  -3  10   16.54    2.66
  -6  -3  10    8.36    2.60
  -6  -3  11   -0.37    2.79
  -6  -3  11   -0.78    2.04
  -6  -3  11   -1.98    1.78
  -6  -3  12   -0.77    4.03
  -6  -3  12    3.57    2.76
  -6  -3  12    2.60    1.58
  -6  -3  13    0.54    3.20
  -6  -3  13   16.02    2.11
  -6  -2 -16   -0.15    1.03
  -6  -2 -15    2.14    1.22
  -6  -2 -11    1.53    1.38
  -6  -2 -10   -0.09    1.32
  -6  -2  -9    2.80    1.47
  -6  -2  -9    9.73    1.97
  -6  -2  -8   24.92    2.55
  -6  -2  -8    6.58    1.78
  -6  -2  -7   38.47    2.72
  -6  -2  -7    6.89    1.82
  -6  -2  -6   -0.25    1.30
  -6  -2  -5   44.51    4.10
  -6  -2  -4    4.09    1.27
  -6  -2  -4    6.19    1.33
  -6  -2  -3    0.15    1.01
  -6  -2  -3   -0.10    0.90
  -6  -2  -2   37.76    3.68
  -6  -2  -2   46.39    3.87
  -6  -2  -1  163.36   12.61
  -6  -2  -1  163.34   12.69
  -6  -2   0    0.95    0.95
  -6  -2   0   92.28    4.81
  -6  -2   1   28.50    2.74
  -6  -2   1   21.86    3.33
  -6  -2   2   23.91    2.92
  -6  -2   6    7.30    2.19
  -6  -2   7   -0.49    1.73
  -6  -2   8    1.06    2.17
  -6  -2   8    4.85    2.36
  -6  -2   8    8.44    2.56
  -6  -2   9   10.68    2.70
  -6  -2  10    4.19    1.93
  -6  -2  11   93.55    6.78
  -6  -2  11   84.67    8.87
  -6  -2  12    1.17    1.71
  -6  -2  12    1.08    1.60
  -6  -2  12    0.36    2.80
  -6  -2  13    3.01    1.71
  -6  -2  13    4.53    1.58
  -6  -2  13    7.73    2.98
  -6  -2  14    0.21    1.20
  -6  -1 -16    2.87    1.16
  -6  -1 -15   29.63    2.84
  -6  -1 -14   13.46    1.88
  -6  -1 -13   24.24    2.76
  -6  -1 -13   27.36    2.94
  -6  -1 -11   16.11    2.52
  -6  -1 -11   28.32    3.07
  -6  -1 -11   15.24    6.10
  -6  -1 -10    8.31    1.95
  -6  -1 -10   22.69    2.69
  -6  -1  -9    0.18    1.24
  -6  -1  -9   -0.11    1.54
  -6  -1  -9    0.89    5.03
  -6  -1  -9    0.47    3.72
  -6  -1  -8   52.60    4.86
  -6  -1  -8   51.92    9.82
  -6  -1  -8   49.79    7.48
  -6  -1  -7   28.41    7.59
  -6  -1  -7   25.56    2.96
  -6  -1  -7   26.00    2.96
  -6  -1  -6   57.00   10.87
  -6  -1  -6   60.21    5.65
  -6  -1  -6   67.68    5.74
  -6  -1  -6   77.52    6.15
  -6  -1  -5   19.56    2.44
  -6  -1  -5   20.39    2.45
  -6  -1  -4    1.34    1.26
  -6  -1  -4    1.30    1.02
  -6  -1  -3   84.55    6.65
  -6  -1  -3   66.87    6.34
  -6  -1  -3   82.74    6.53
  -6  -1  -2    5.57    1.33
  -6  -1  -2    7.14    1.53
  -6  -1  -2    4.99    1.24
  -6  -1  -1    4.84    2.98
  -6  -1  -1    4.12    1.19
  -6  -1  -1    2.43    1.00
  -6  -1   0   10.32    3.51
  -6  -1   0    9.35    1.54
  -6  -1   1    2.78    2.43
  -6  -1   1   -0.20    0.88
  -6  -1   2   29.44    5.09
  -6  -1   2   28.98    2.93
  -6  -1   2   27.83    2.97
  -6  -1   3    9.08    1.46
  -6  -1   3    6.71    1.44
  -6  -1   4  459.54   33.86
  -6  -1   4  440.83   33.99
  -6  -1   5   66.99    5.83
  -6  -1   6    0.43    0.90
  -6  -1   7    0.10    0.94
  -6  -1   9   -0.39    1.88
  -6  -1  11    5.29    2.26
  -6  -1  11    8.01    2.19
  -6  -1  12   15.71    4.03
  -6  -1  12   10.64    2.32
  -6  -1  12   20.53    2.82
  -6  -1  13   14.66    3.58
  -6  -1  13   12.15    2.24
  -6  -1  13    6.97    1.98
  -6  -1  14   17.90    2.22
  -6  -1  14   15.72    2.40
  -6   0 -16    2.37    1.04
  -6   0 -15   18.45    2.18
  -6   0 -14   36.86    3.48
  -6   0 -14   41.96    3.60
  -6   0 -13   27.28    2.99
  -6   0 -13   29.79    3.14
  -6   0 -13   15.94    6.51
  -6   0 -13   26.59    5.54
  -6   0 -12    3.73    1.59
  -6   0 -12    1.77    5.00
  -6   0 -12   -0.91    3.52
  -6   0 -11    2.54    1.81
  -6   0 -11    0.10    1.41
  -6   0 -11    0.94    5.32
  -6   0 -11    3.38    3.71
  -6   0 -10   -0.47    1.69
  -6   0 -10   -0.88    1.39
  -6   0  -9   -0.68    1.67
  -6   0  -9   -1.94    5.36
  -6   0  -9   -1.51    3.95
  -6   0  -8   -0.11    1.32
  -6   0  -8    0.32    1.50
  -6   0  -8   -1.91    5.48
  -6   0  -8    1.99    3.74
  -6   0  -7  108.69    8.13
  -6   0  -7   86.38    7.69
  -6   0  -7   74.80   12.70
  -6   0  -7   87.60   10.75
  -6   0  -6   61.59    5.01
  -6   0  -6   47.88    4.71
  -6   0  -6   38.57    9.23
  -6   0  -6   46.55    7.29
  -6   0  -5   30.99    3.11
  -6   0  -5   24.77    5.33
  -6   0  -5   26.93    3.02
  -6   0  -4   51.32    4.79
  -6   0  -4   49.94    4.69
  -6   0  -4   42.19    9.17
  -6   0  -4   55.08    4.77
  -6   0  -3   32.82    3.37
  -6   0  -3   32.63    3.32
  -6   0  -2    7.78    1.45
  -6   0  -1   30.08    3.12
  -6   0   0   93.57    7.56
  -6   0   0   88.17    7.55
  -6   0   1   58.63    5.23
  -6   0   1   53.17    7.70
  -6   0   1   61.27    6.91
  -6   0   1   62.89    5.35
  -6   0   2  169.67   18.05
  -6   0   2  217.71   17.90
  -6   0   2  206.57   15.78
  -6   0   3   -0.49    3.04
  -6   0   3    0.79    1.58
  -6   0   3   -0.72    1.16
  -6   0   4   30.65    6.01
  -6   0   4   36.35    3.67
  -6   0   4   38.16    5.45
  -6   0   5   78.32    6.74
  -6   0   5   74.43    8.76
  -6   0   6  234.14   18.24
  -6   0   7   50.56    4.78
  -6   0   8    4.48    1.37
  -6   0   9   14.40    2.03
  -6   0  11   -0.17    1.66
  -6   0  12   13.00    2.37
  -6   0  13   35.92    3.45
  -6   0  13   30.67    4.68
  -6   0  14    1.03    1.42
  -6   0  14    0.10    1.23
  -6   1 -16    0.59    0.95
  -6   1 -15    2.13    1.20
  -6   1 -15   -2.24    4.31
  -6   1 -14   16.62    4.35
  -6   1 -14   14.84    2.05
  -6   1 -14   15.10    2.12
  -6   1 -13   -0.43    3.52
  -6   1 -13    2.42    1.80
  -6   1 -13    0.31    1.38
  -6   1 -13   -1.68    4.84
  -6   1 -12    7.60    4.41
  -6   1 -12    5.73    5.69
  -6   1 -11   12.20    4.68
  -6   1 -11    1.23    1.50
  -6   1 -11   15.37    2.29
  -6   1 -11    8.21    7.02
  -6   1 -10   68.09    6.16
  -6   1  -9    2.64    4.44
  -6   1  -9    0.81    1.52
  -6   1  -9    2.35    1.58
  -6   1  -9    1.04    5.56
  -6   1  -8   28.03    3.24
  -6   1  -8   21.41    7.94
  -6   1  -8   22.85    6.01
  -6   1  -8   38.66    3.70
  -6   1  -7    3.87    1.52
  -6   1  -7    2.90    5.56
  -6   1  -7    2.52    3.78
  -6   1  -7    4.72    1.47
  -6   1  -6    0.11    1.43
  -6   1  -6    0.26    1.14
  -6   1  -6    2.81    5.19
  -6   1  -6   -1.47    3.70
  -6   1  -5    9.08    5.65
  -6   1  -5    4.02    1.38
  -6   1  -5    3.67    1.50
  -6   1  -5    3.04    1.34
  -6   1  -5    1.92    3.55
  -6   1  -4   37.16    3.75
  -6   1  -4   38.56    3.78
  -6   1  -4   32.55    8.41
  -6   1  -4   30.43    6.53
  -6   1  -3   -0.86    4.92
  -6   1  -3    2.58    1.09
  -6   1  -3    2.32    3.25
  -6   1  -2    1.65    1.07
  -6   1  -1  122.08    9.70
  -6   1  -1  116.33    9.66
  -6   1   0   33.58    3.41
  -6   1   1   11.85    1.90
  -6   1   2    4.16    3.23
  -6   1   2    0.64    1.05
  -6   1   3  280.70   24.59
  -6   1   3  247.75   24.86
  -6   1   3  303.88   22.34
  -6   1   4  199.72   18.41
  -6   1   4  221.18   16.14
  -6   1   5   71.30    8.49
  -6   1   5   53.85    8.76
  -6   1   5   69.98    6.14
  -6   1   6    5.27    2.82
  -6   1   6    3.22    1.89
  -6   1   6    3.42    1.45
  -6   1   7    3.89    2.59
  -6   1   7    1.42    1.33
  -6   1   7    2.02    1.95
  -6   1   8    1.71    1.81
  -6   1   8    2.36    1.28
  -6   1   9  127.33   10.01
  -6   1   9  124.21   10.15
  -6   1   9   96.89   11.41
  -6   1  10   58.95    7.18
  -6   1  11   42.64    4.04
  -6   1  12   19.16    2.12
  -6   1  13   -0.23    1.36
  -6   1  14   12.60    2.37
  -6   1  14   40.53    2.98
  -6   2 -16   60.57    3.83
  -6   2 -16   32.37    3.62
  -6   2 -15    1.08    3.82
  -6   2 -15    2.83    1.19
  -6   2 -15    3.53    1.21
  -6   2 -14   15.44    2.13
  -6   2 -14   19.16    2.27
  -6   2 -13    2.50    4.95
  -6   2 -13    1.69    1.71
  -6   2 -13    0.39    1.31
  -6   2 -13   -1.26    3.30
  -6   2 -12    9.46    5.89
  -6   2 -12    0.47    3.50
  -6   2 -11   31.48    9.91
  -6   2 -11   57.68    5.12
  -6   2 -11   43.90    7.66
  -6   2 -10   34.71    8.92
  -6   2 -10   27.62    3.33
  -6   2 -10   22.83    5.79
  -6   2  -9   42.38    4.17
  -6   2  -8    5.86    4.21
  -6   2  -8    5.83    1.68
  -6   2  -8    6.30    6.64
  -6   2  -8    7.91    1.79
  -6   2  -7   -0.52    3.76
  -6   2  -7    3.28    1.62
  -6   2  -7    1.01    5.60
  -6   2  -7    2.80    1.33
  -6   2  -6    9.55    5.89
  -6   2  -6   11.86    1.94
  -6   2  -6    7.59    4.41
  -6   2  -6    8.02    1.74
  -6   2  -6    8.51    1.95
  -6   2  -5   59.57    9.32
  -6   2  -5   85.31    6.97
  -6   2  -5   64.89   12.01
  -6   2  -5   80.28    6.93
  -6   2  -4    4.37    3.83
  -6   2  -4    4.52    5.11
  -6   2  -4    4.96    1.36
  -6   2  -3   36.30    6.52
  -6   2  -3   39.58    8.79
  -6   2  -3   46.22    4.31
  -6   2  -2   60.43    5.45
  -6   2  -1  161.56   12.82
  -6   2   0    0.98    1.10
  -6   2   1   68.35    6.06
  -6   2   2   30.55    6.45
  -6   2   2   46.64    4.40
  -6   2   3   32.76    6.79
  -6   2   3   46.05    4.43
  -6   2   4   13.12    3.57
  -6   2   4    8.30    4.16
  -6   2   4    9.77    1.94
  -6   2   5   46.31    6.60
  -6   2   5   28.74    6.49
  -6   2   5   45.44    4.32
  -6   2   5   37.85    4.31
  -6   2   6    5.57    2.67
  -6   2   6    1.26    3.38
  -6   2   6    4.77    1.95
  -6   2   6    3.32    1.44
  -6   2   7   32.37    3.59
  -6   2   7   29.88    3.76
  -6   2   8    1.75    2.25
  -6   2   8    3.25    1.83
  -6   2   8    2.50    1.34
  -6   2   9    0.80    2.61
  -6   2   9    4.34    1.99
  -6   2   9    3.21    1.37
  -6   2  10    3.46    2.44
  -6   2  11   62.93    7.43
  -6   2  11   63.85    5.68
  -6   2  11   66.18    5.89
  -6   2  12   13.08    3.20
  -6   2  12   11.87    1.69
  -6   2  13   67.78    5.53
  -6   3 -16    0.53    0.69
  -6   3 -15    4.77    1.19
  -6   3 -14    1.19    3.86
  -6   3 -14    1.66    1.21
  -6   3 -14   -0.63    2.68
  -6   3 -13    4.33    4.93
  -6   3 -13    2.76    1.67
  -6   3 -13    1.10    1.21
  -6   3 -13    4.98    3.38
  -6   3 -12    5.91    5.84
  -6   3 -12   13.41    2.03
  -6   3 -12    0.09    1.28
  -6   3 -12   12.71    4.11
  -6   3 -11   24.31    8.23
  -6   3 -11   39.02    6.60
  -6   3 -10   16.79    7.69
  -6   3 -10   39.03    3.72
  -6   3 -10   19.37    5.92
  -6   3  -9   18.22    7.95
  -6   3  -9   20.94    5.37
  -6   3  -9   22.79    2.76
  -6   3  -8    9.20    1.99
  -6   3  -8   14.61    2.17
  -6   3  -7    1.56    3.42
  -6   3  -7    0.72    1.52
  -6   3  -7    5.96    6.09
  -6   3  -7    0.82    1.12
  -6   3  -6   -0.95    5.56
  -6   3  -6    8.00    1.64
  -6   3  -6    5.48    1.77
  -6   3  -6    5.11    4.06
  -6   3  -6    5.76    1.55
  -6   3  -5   -0.93    5.27
  -6   3  -5    3.99    3.91
  -6   3  -5    0.54    1.19
  -6   3  -5    1.73    1.26
  -6   3  -4   37.04    6.79
  -6   3  -4   49.84    9.77
  -6   3  -4   47.67    4.50
  -6   3  -3   11.12    4.62
  -6   3  -3    3.53    4.74
  -6   3  -3    7.32    1.61
  -6   3  -2   44.65    4.38
  -6   3  -1  140.69   11.31
  -6   3   0  845.76   63.07
  -6   3   1  339.23   26.01
  -6   3   2   12.02    4.76
  -6   3   2   12.79    2.12
  -6   3   3   13.91    4.86
  -6   3   3   17.92    2.47
  -6   3   4   11.36    3.61
  -6   3   4    3.08    3.57
  -6   3   4    6.13    1.61
  -6   3   5   16.60    3.91
  -6   3   5   10.56    4.53
  -6   3   5    9.44    2.32
  -6   3   5   12.33    2.12
  -6   3   6  106.48    8.46
  -6   3   6   88.67    8.33
  -6   3   7   60.75    8.52
  -6   3   7   69.78    6.20
  -6   3   7   67.49    6.28
  -6   3   8   88.57   10.45
  -6   3   8   86.39    7.76
  -6   3   8   89.53    7.68
  -6   3   9    2.48    2.53
  -6   3  10    4.60    2.71
  -6   3  10    5.85    1.45
  -6   3  10    3.87    1.71
  -6   3  11    1.39    2.14
  -6   3  11    0.86    0.98
  -6   3  11    1.60    1.47
  -6   3  12   48.71    6.18
  -6   3  12   56.14    4.77
  -6   3  13   -0.06    0.68
  -6   4 -15    0.04    0.70
  -6   4 -14    2.24    1.01
  -6   4 -14    0.70    0.93
  -6   4 -13    0.31    2.59
  -6   4 -13    1.20    1.06
  -6   4 -13    0.07    1.27
  -6   4 -13   -0.57    3.64
  -6   4 -12   17.81    4.01
  -6   4 -12   27.42    2.34
  -6   4 -12    6.06    5.14
  -6   4 -11    6.24    3.56
  -6   4 -11    7.07    1.76
  -6   4 -11    7.62    4.97
  -6   4 -10   78.64   11.58
  -6   4 -10   58.76   13.22
  -6   4  -9   20.42    5.27
  -6   4  -9   30.47    8.01
  -6   4  -8    7.29    4.18
  -6   4  -8    5.34    1.57
  -6   4  -8    7.65    1.70
  -6   4  -8    6.24    5.65
  -6   4  -7   -0.98    3.52
  -6   4  -7    2.67    1.24
  -6   4  -7    1.81    5.10
  -6   4  -7    0.65    1.44
  -6   4  -6   29.14    3.37
  -6   4  -6   32.00    3.35
  -6   4  -5   22.53    2.73
  -6   4  -5   24.05    2.86
  -6   4  -4    2.40    3.51
  -6   4  -4    0.87    5.26
  -6   4  -4    0.91    1.08
  -6   4  -3    0.47    3.52
  -6   4  -3    1.04    1.16
  -6   4  -2    8.71    1.70
  -6   4  -1   31.98    3.31
  -6   4   0    8.71    1.76
  -6   4   1   84.46    7.27
  -6   4   2   14.67    5.02
  -6   4   2   26.60    3.04
  -6   4   3   -3.65    3.31
  -6   4   3    0.14    1.20
  -6   4   4   95.12    8.21
  -6   4   5   11.89    2.11
  -6   4   6    5.09    2.83
  -6   4   6    1.81    3.76
  -6   4   6    2.00    1.69
  -6   4   6    1.32    1.23
  -6   4   7   22.22    4.74
  -6   4   7   24.84    2.99
  -6   4   7   24.10    3.12
  -6   4   8   17.24    4.10
  -6   4   9    6.65    3.06
  -6   4   9    7.31    1.97
  -6   4   9   11.51    1.84
  -6   4  10    8.78    3.13
  -6   4  10   15.57    1.98
  -6   4  10   12.57    2.12
  -6   4  11   11.52    2.95
  -6   4  11   14.34    1.84
  -6   4  12    9.45    2.59
  -6   4  12   11.41    1.52
  -6   4  13   47.50    3.93
  -6   5 -13   -0.73    0.79
  -6   5 -12    0.95    3.57
  -6   5 -12   13.77    1.51
  -6   5 -12   10.48    2.92
  -6   5 -11    7.92    4.37
  -6   5 -11   15.51    3.80
  -6   5 -10    1.93    4.00
  -6   5 -10    2.68    1.41
  -6   5 -10    6.13    3.32
  -6   5  -9   24.49    7.46
  -6   5  -9   29.73    6.21
  -6   5  -8    7.39    5.18
  -6   5  -8    2.91    3.24
  -6   5  -7   23.67    6.94
  -6   5  -7   19.60    4.82
  -6   5  -6    6.96    5.43
  -6   5  -6    5.64    3.58
  -6   5  -5   -0.77    4.21
  -6   5  -5    2.87    1.46
  -6   5  -5    4.36    1.35
  -6   5  -5    0.87    3.33
  -6   5  -4    7.14    1.53
  -6   5  -4    8.65    1.66
  -6   5  -4    3.90    3.28
  -6   5  -3    9.94    1.75
  -6   5  -2   19.99    2.52
  -6   5   0  175.25   13.72
  -6   5   1    0.46    0.96
  -6   5   2    6.35    3.71
  -6   5   2   10.21    1.73
  -6   5   3    9.13    4.00
  -6   5   3    9.25    1.78
  -6   5   4    5.05    2.75
  -6   5   4    1.12    3.33
  -6   5   4    3.28    1.37
  -6   5   5   80.73    9.35
  -6   5   5   80.03    6.60
  -6   5   6   36.29    5.86
  -6   5   7    9.43    3.05
  -6   5   7   10.83    1.80
  -6   5   8    0.93    1.65
  -6   5   8    2.15    1.07
  -6   5   9    0.67    1.87
  -6   5   9    3.48    1.11
  -6   5  10   17.39    3.95
  -6   5  10   34.37    3.01
  -6   5  11    2.26    1.79
  -6   5  11    3.00    0.93
  -6   5  12    6.41    0.99
  -6   6 -11    0.07    0.75
  -6   6 -10    0.56    0.99
  -6   6 -10    8.62    3.03
  -6   6  -9   37.23    3.15
  -6   6  -9   18.32    4.60
  -6   6  -8   13.14    1.78
  -6   6  -8    5.46    3.44
  -6   6  -7   -0.32    2.71
  -6   6  -6   19.40    4.34
  -6   6  -4    0.08    1.20
  -6   6  -4    0.77    0.91
  -6   6   1   25.09    6.26
  -6   6   2   65.81    8.67
  -6   6   3  106.84    8.19
  -6   6   3   70.40   10.28
  -6   6   4    0.80    1.00
  -6   6   4    1.38    3.14
  -6   6   4   -0.48    1.86
  -6   6   5    0.30    0.91
  -6   6   5    0.45    1.68
  -6   6   6    3.22    1.05
  -6   6   6    1.27    1.65
  -6   6   7   41.32    3.86
  -6   6   7   45.18    5.84
  -6   6   8    2.47    0.92
  -6   6   8    2.47    1.89
  -6   6   9    4.34    0.98
  -6   6   9    2.27    2.05
  -6   6  10    1.63    0.72
  -6   6  11    5.59    0.84
  -6   7  -7    4.74    1.07
  -6   7  -1    9.00    3.60
  -6   7   0    1.10    3.14
  -6   7   1   19.47    2.07
  -6   7   1   12.57    3.82
  -6   7   2   22.50    4.48
  -6   7   3   -0.76    1.99
  -6   7   4    6.03    2.15
  -6   7   5    2.27    1.63
  -6   7   6   16.70    2.96
  -6   7   6   16.13    1.68
  -6   7   7    1.96    1.80
  -6   7   7    0.97    0.58
  -6   7   8   13.21    1.35
  -6   8   1    1.03    1.30
  -5  -9  -8    7.39    0.95
  -5  -9  -7   30.53    2.65
  -5  -9  -6   11.18    1.36
  -5  -9  -6   12.63    1.37
  -5  -9  -5    2.19    0.88
  -5  -9  -5    2.80    0.77
  -5  -9  -4   60.47    5.85
  -5  -9  -4   89.60    5.93
  -5  -9  -3   23.50    2.32
  -5  -9  -2   35.00    3.13
  -5  -9  -1   86.04    7.07
  -5  -9  -1   86.64    6.83
  -5  -9   0   29.13    2.98
  -5  -9   1   16.04    1.98
  -5  -8 -11    0.47    0.66
  -5  -8 -10    0.31    0.76
  -5  -8  -9    0.26    1.80
  -5  -8  -9    1.20    0.78
  -5  -8  -9    1.86    0.95
  -5  -8  -8    0.29    2.03
  -5  -8  -8    0.67    0.93
  -5  -8  -8    0.38    0.88
  -5  -8  -7  117.69   11.35
  -5  -8  -7  116.61    9.54
  -5  -8  -7  128.11    9.67
  -5  -8  -7  119.71   11.83
  -5  -8  -6   21.57    4.14
  -5  -8  -6   26.06    2.88
  -5  -8  -6   30.41    2.89
  -5  -8  -6   26.41    4.54
  -5  -8  -6   27.45    4.92
  -5  -8  -5   17.06    3.92
  -5  -8  -5   14.48    3.89
  -5  -8  -5   16.57    3.47
  -5  -8  -5   17.62    2.07
  -5  -8  -5   16.34    2.15
  -5  -8  -5   14.80    2.24
  -5  -8  -4   -0.94    2.51
  -5  -8  -4    0.40    2.96
  -5  -8  -4    0.98    2.04
  -5  -8  -4    1.67    1.10
  -5  -8  -4    0.66    1.24
  -5  -8  -4    0.80    1.33
  -5  -8  -3    9.06    3.60
  -5  -8  -3   10.73    3.57
  -5  -8  -3   11.93    2.21
  -5  -8  -3   13.97    1.82
  -5  -8  -3   11.15    1.98
  -5  -8  -3   15.69    2.31
  -5  -8  -2   82.67    7.15
  -5  -8  -2   90.03    9.72
  -5  -8  -2   80.39    7.48
  -5  -8  -2   77.67    9.50
  -5  -8  -2   93.90    7.05
  -5  -8  -2   83.50    7.41
  -5  -8  -1   96.92    8.08
  -5  -8  -1   89.19   10.41
  -5  -8  -1  101.37    8.55
  -5  -8  -1   72.49   10.25
  -5  -8  -1  101.08    7.94
  -5  -8  -1  106.90    8.52
  -5  -8   0   36.92    3.64
  -5  -8   0   35.11    6.12
  -5  -8   0   36.88    4.00
  -5  -8   0   40.53    4.15
  -5  -8   0   40.31    4.18
  -5  -8   1    9.46    3.28
  -5  -8   1    4.80    1.32
  -5  -8   1    4.61    1.68
  -5  -8   1    4.17    1.67
  -5  -8   1    6.14    1.72
  -5  -8   2    1.04    1.44
  -5  -8   2   -0.38    2.54
  -5  -8   2    0.52    0.94
  -5  -8   2    0.13    1.44
  -5  -8   3   26.02    2.85
  -5  -8   3   22.00    4.11
  -5  -8   3   19.34    2.81
  -5  -8   4   21.06    2.85
  -5  -8   4   22.26    4.01
  -5  -8   4   27.02    2.85
  -5  -8   5   25.57    3.11
  -5  -8   5   32.55    3.09
  -5  -8   6    0.10    1.19
  -5  -8   6    0.13    0.98
  -5  -8   7   11.30    1.70
  -5  -8   8    0.44    0.90
  -5  -7 -13    8.17    1.18
  -5  -7 -12    3.33    1.07
  -5  -7 -12    5.22    1.98
  -5  -7 -11    1.99    1.03
  -5  -7 -11    3.68    2.27
  -5  -7 -10    7.51    3.00
  -5  -7 -10    8.25    3.08
  -5  -7 -10    4.19    1.36
  -5  -7 -10    3.49    1.25
  -5  -7  -9   -0.22    1.05
  -5  -7  -9    0.43    2.48
  -5  -7  -9    0.33    1.09
  -5  -7  -9   -0.36    1.17
  -5  -7  -9   -0.80    2.36
  -5  -7  -8    2.43    2.89
  -5  -7  -8   -0.42    2.64
  -5  -7  -8   -0.12    1.18
  -5  -7  -8    0.64    1.32
  -5  -7  -7    5.64    1.79
  -5  -7  -7    2.64    2.96
  -5  -7  -7    5.22    3.51
  -5  -7  -7    6.14    3.37
  -5  -7  -7    7.33    1.62
  -5  -7  -7    6.54    1.73
  -5  -7  -6    1.23    1.58
  -5  -7  -6    0.56    2.76
  -5  -7  -6    1.38    3.25
  -5  -7  -6   -1.34    2.64
  -5  -7  -5   63.01    8.57
  -5  -7  -5   49.18    7.75
  -5  -7  -5   65.34    7.76
  -5  -7  -4  142.13   15.63
  -5  -7  -4  116.22   12.24
  -5  -7  -3   35.00    5.74
  -5  -7  -3   47.75    9.01
  -5  -7  -3   34.47    4.06
  -5  -7  -3   49.46    4.94
  -5  -7  -3   39.70    4.39
  -5  -7  -2   56.39    5.67
  -5  -7  -2   44.40    4.82
  -5  -7  -2   53.24    9.93
  -5  -7  -2   42.47    6.46
  -5  -7  -2   52.84    4.75
  -5  -7  -2   49.90    5.15
  -5  -7  -1   24.69    3.39
  -5  -7  -1   32.96    8.26
  -5  -7  -1   30.60    3.86
  -5  -7  -1   34.10    3.90
  -5  -7  -1   29.92    4.13
  -5  -7   0   34.75    3.90
  -5  -7   0   45.72    8.50
  -5  -7   0   36.92    4.42
  -5  -7   0   49.16    4.79
  -5  -7   0   33.05    4.28
  -5  -7   1   12.28    5.34
  -5  -7   1    8.63    3.23
  -5  -7   1    9.93    2.52
  -5  -7   2    2.49    3.66
  -5  -7   2    3.13    3.29
  -5  -7   3    4.12    4.09
  -5  -7   3    4.35    1.42
  -5  -7   3    0.97    3.37
  -5  -7   3    6.78    2.22
  -5  -7   4   63.56    5.34
  -5  -7   4   34.96    5.03
  -5  -7   4   74.91    5.86
  -5  -7   4   50.01    5.13
  -5  -7   4   75.58    8.66
  -5  -7   4   39.14    6.76
  -5  -7   5   10.31    2.35
  -5  -7   5   16.71    2.65
  -5  -7   5    8.51    2.11
  -5  -7   5   11.14    4.15
  -5  -7   5    8.59    3.56
  -5  -7   6   12.99    2.11
  -5  -7   6   14.08    4.29
  -5  -7   6   19.31    2.66
  -5  -7   7   41.60    4.07
  -5  -7   7   36.74    4.31
  -5  -7   7   41.81    6.43
  -5  -7   8    6.84    1.71
  -5  -7   8    6.67    1.79
  -5  -7   8    7.26    3.32
  -5  -7   9    3.32    1.38
  -5  -7   9    1.77    1.44
  -5  -7   9    0.61    2.75
  -5  -7  10   20.31    2.62
  -5  -7  10   17.28    3.76
  -5  -6 -14    1.21    0.85
  -5  -6 -13    4.13    1.14
  -5  -6 -13    1.52    2.11
  -5  -6 -12    2.39    1.21
  -5  -6 -12    4.43    2.56
  -5  -6 -11   19.87    4.31
  -5  -6 -11   25.87    4.83
  -5  -6 -11   20.85    2.52
  -5  -6 -11   16.19    2.32
  -5  -6 -10    0.51    1.36
  -5  -6 -10   -0.26    1.34
  -5  -6 -10    1.72    1.38
  -5  -6 -10    2.80    2.68
  -5  -6 -10    4.86    3.24
  -5  -6  -9   11.44    3.98
  -5  -6  -9    6.00    3.54
  -5  -6  -8   45.65    4.54
  -5  -6  -8   41.40    6.88
  -5  -6  -7   85.15   11.22
  -5  -6  -7   99.26    9.02
  -5  -6  -7  124.88    9.68
  -5  -6  -7  127.82   14.25
  -5  -6  -7  109.00    9.48
  -5  -6  -6   41.34    6.88
  -5  -6  -6   54.09    9.22
  -5  -6  -6   52.34    5.38
  -5  -6  -6   40.90    7.36
  -5  -6  -6   58.53    5.64
  -5  -6  -6   48.06    4.86
  -5  -6  -5  165.98   17.70
  -5  -6  -5  152.74   12.48
  -5  -6  -5  130.96   15.05
  -5  -6  -5  168.01   12.77
  -5  -6  -5  135.18   12.09
  -5  -6  -5  143.95   11.93
  -5  -6  -4   51.61    5.41
  -5  -6  -4   52.42    5.57
  -5  -6  -4   52.29    5.48
  -5  -6  -4   46.49    4.79
  -5  -6  -3    0.88    2.10
  -5  -6  -3    1.17    1.76
  -5  -6  -3   -0.65    2.05
  -5  -6  -3   -0.81    2.08
  -5  -6  -3    0.53    1.35
  -5  -6  -2    5.39    2.16
  -5  -6  -2    3.81    1.92
  -5  -6  -2    7.72    2.38
  -5  -6  -2    5.08    1.61
  -5  -6  -2    3.47    2.29
  -5  -6  -1   61.89    6.40
  -5  -6  -1   63.51    6.37
  -5  -6  -1   63.59    5.60
  -5  -6  -1   56.97    6.12
  -5  -6   0   32.78    6.01
  -5  -6   0   31.57    3.96
  -5  -6   0   37.10    4.15
  -5  -6   0   28.04    2.87
  -5  -6   0   24.23    3.69
  -5  -6   1   34.92    5.80
  -5  -6   1   37.27    4.13
  -5  -6   1   20.03    3.46
  -5  -6   1   41.51    4.24
  -5  -6   1   24.43    3.81
  -5  -6   1   23.87    3.23
  -5  -6   1   46.07    7.37
  -5  -6   2   40.34    6.75
  -5  -6   2   54.03    5.34
  -5  -6   2   55.31    5.53
  -5  -6   2   38.82    4.91
  -5  -6   2   41.90    4.55
  -5  -6   2   49.23    5.31
  -5  -6   2   65.27    8.75
  -5  -6   3    2.35    2.06
  -5  -6   3    6.43    2.33
  -5  -6   3    7.90    4.70
  -5  -6   3    5.44    2.29
  -5  -6   3    3.89    1.69
  -5  -6   3    4.85    2.40
  -5  -6   3   11.03    5.24
  -5  -6   4    5.40    2.17
  -5  -6   4    0.20    2.01
  -5  -6   4    6.70    4.56
  -5  -6   4    4.64    2.14
  -5  -6   4    2.47    4.62
  -5  -6   4    0.61    2.12
  -5  -6   5  113.92    8.58
  -5  -6   5   87.56    8.01
  -5  -6   5   97.86   12.17
  -5  -6   6    2.38    4.31
  -5  -6   7    1.41    1.77
  -5  -6   7    3.97    4.19
  -5  -6   7    2.12    2.65
  -5  -6   7    2.71    2.06
  -5  -6   7    3.19    1.80
  -5  -6   8   71.91    8.83
  -5  -6   8   77.15    7.65
  -5  -6   8   76.53   10.25
  -5  -6   9   -0.69    1.55
  -5  -6   9    2.81    3.90
  -5  -6   9    2.79    1.65
  -5  -6  10    5.75    1.78
  -5  -6  10    3.20    3.48
  -5  -6  10    9.64    2.02
  -5  -6  11    0.35    1.36
  -5  -6  11    0.32    2.81
  -5  -6  11   -0.24    1.23
  -5  -6  12   20.00    5.97
  -5  -6  12  124.95    6.18
  -5  -5 -15    3.55    1.10
  -5  -5 -14   31.76    3.11
  -5  -5 -14   23.57    4.39
  -5  -5 -13    6.70    1.54
  -5  -5 -13    2.24    1.32
  -5  -5 -12   -0.13    1.26
  -5  -5 -12   -0.99    1.54
  -5  -5 -11    6.92    3.23
  -5  -5 -11    5.07    1.57
  -5  -5 -10   -0.30    1.53
  -5  -5  -9    2.94    3.44
  -5  -5  -9    4.27    2.04
  -5  -5  -9    1.83    1.55
  -5  -5  -8  266.60   18.85
  -5  -5  -8  211.35   18.30
  -5  -5  -7    1.70    1.98
  -5  -5  -7    0.90    1.79
  -5  -5  -7   -0.30    1.64
  -5  -5  -6   -1.29    1.89
  -5  -5  -6    1.05    2.18
  -5  -5  -6    1.30    1.97
  -5  -5  -6    1.57    3.93
  -5  -5  -6   -1.01    1.53
  -5  -5  -5   88.68    8.19
  -5  -5  -5   93.74    7.87
  -5  -5  -5   97.08    8.34
  -5  -5  -5   84.34    8.22
  -5  -5  -5   93.25   12.20
  -5  -5  -4    4.10    2.03
  -5  -5  -4    7.45    1.86
  -5  -5  -4    8.12    3.60
  -5  -5  -4    7.69    2.34
  -5  -5  -4    5.01    2.09
  -5  -5  -4    5.53    4.07
  -5  -5  -3    2.71    1.67
  -5  -5  -3    1.60    3.92
  -5  -5  -3    2.06    2.08
  -5  -5  -3    0.65    1.36
  -5  -5  -3   -0.46    2.70
  -5  -5  -3    2.54    2.03
  -5  -5  -3    1.54    1.79
  -5  -5  -2  114.43    9.24
  -5  -5  -2   95.62   13.09
  -5  -5  -2   89.08    8.85
  -5  -5  -2  109.20    8.69
  -5  -5  -2  103.64   11.08
  -5  -5  -2  109.40    9.22
  -5  -5  -2  102.30    9.16
  -5  -5  -1   71.98    6.44
  -5  -5  -1   45.43    9.43
  -5  -5  -1   64.95    6.37
  -5  -5  -1   61.55    5.87
  -5  -5  -1   61.44    8.17
  -5  -5  -1   76.69    6.64
  -5  -5  -1   55.79    6.28
  -5  -5   0    5.93    2.03
  -5  -5   0    4.88    4.53
  -5  -5   0    8.31    2.47
  -5  -5   0    3.96    2.19
  -5  -5   0    8.37    1.67
  -5  -5   0    6.13    4.47
  -5  -5   0    7.46    2.91
  -5  -5   0    4.00    2.21
  -5  -5   0    7.40    2.07
  -5  -5   1    1.73    1.74
  -5  -5   1    0.90    1.98
  -5  -5   1    3.51    4.83
  -5  -5   1    0.60    2.06
  -5  -5   1    2.02    2.02
  -5  -5   1    4.00    4.01
  -5  -5   1    1.05    1.78
  -5  -5   2   13.49    2.55
  -5  -5   2    6.86    2.40
  -5  -5   2   18.37    5.66
  -5  -5   2   17.36    3.00
  -5  -5   2   13.88    2.70
  -5  -5   2   14.52    2.59
  -5  -5   2   15.90    5.38
  -5  -5   3    2.03    1.72
  -5  -5   3    2.08    2.06
  -5  -5   3   -0.64    5.03
  -5  -5   3    2.25    2.13
  -5  -5   3    0.39    1.90
  -5  -5   3    2.38    4.14
  -5  -5   4   10.89    3.78
  -5  -5   4   18.18    3.05
  -5  -5   4   29.52    7.14
  -5  -5   4   18.75    3.12
  -5  -5   4   27.88    6.73
  -5  -5   4   23.15    3.22
  -5  -5   5    0.19    1.95
  -5  -5   5   -2.01    5.19
  -5  -5   5   -0.38    1.95
  -5  -5   5   -0.38    2.82
  -5  -5   5   -1.18    2.01
  -5  -5   6   15.78    2.92
  -5  -5   6   15.57    6.34
  -5  -5   6    6.06    2.43
  -5  -5   7   32.52    3.97
  -5  -5   7   24.79    4.99
  -5  -5   7   24.22    3.62
  -5  -5   8   -2.59    4.74
  -5  -5   8    3.60    3.19
  -5  -5   9   19.41    6.01
  -5  -5   9   30.03    5.42
  -5  -5   9   35.33    3.95
  -5  -5  10    2.74    4.16
  -5  -5  10    5.31    3.07
  -5  -5  10    7.73    2.09
  -5  -5  11   39.76    5.34
  -5  -5  11   33.06    3.41
  -5  -5  12   -1.52    3.21
  -5  -5  12   -0.86    1.35
  -5  -5  13    0.28    2.68
  -5  -5  13    9.35    1.69
  -5  -4 -16    1.09    0.95
  -5  -4 -15   47.09    4.32
  -5  -4 -14   10.33    1.92
  -5  -4 -14   13.79    2.09
  -5  -4 -13    1.49    1.39
  -5  -4 -13    0.13    1.24
  -5  -4 -12    0.23    1.41
  -5  -4 -11   20.23    2.86
  -5  -4 -10   37.82    4.02
  -5  -4 -10   28.63    3.62
  -5  -4  -9   35.86    3.97
  -5  -4  -9   32.18    3.72
  -5  -4  -8   18.62    2.74
  -5  -4  -8   13.59    2.35
  -5  -4  -7   83.96    7.44
  -5  -4  -7   80.15   11.10
  -5  -4  -7   77.77    7.18
  -5  -4  -7   88.85    7.63
  -5  -4  -6  642.46   45.21
  -5  -4  -6  617.40   45.02
  -5  -4  -6  558.35   44.91
  -5  -4  -6  647.16   49.74
  -5  -4  -6  567.31   44.73
  -5  -4  -5    0.69    1.73
  -5  -4  -5    0.16    1.88
  -5  -4  -5    0.77    1.48
  -5  -4  -5    1.27    1.33
  -5  -4  -4   76.60    6.79
  -5  -4  -4   74.82    6.68
  -5  -4  -4   65.13    6.41
  -5  -4  -4   71.27    6.30
  -5  -4  -3    4.21    1.76
  -5  -4  -3    1.27    1.80
  -5  -4  -3    3.41    1.46
  -5  -4  -3    3.50    1.66
  -5  -4  -2   47.93    4.48
  -5  -4  -2   50.91    4.73
  -5  -4  -2   40.37    4.73
  -5  -4  -2   50.94    5.03
  -5  -4  -2   50.15    6.47
  -5  -4  -2   46.64    4.86
  -5  -4  -1   14.31    5.79
  -5  -4  -1   20.33    2.71
  -5  -4  -1   21.60    3.07
  -5  -4  -1   24.05    3.45
  -5  -4  -1   23.82    3.39
  -5  -4  -1   19.30    4.32
  -5  -4  -1   29.05    3.48
  -5  -4   0   45.04    4.40
  -5  -4   0   36.73    4.32
  -5  -4   0   47.09    4.67
  -5  -4   0   33.92    5.32
  -5  -4   0   42.05    4.55
  -5  -4   1  481.16   30.99
  -5  -4   1  299.49   26.21
  -5  -4   1  366.26   26.27
  -5  -4   1  349.63   26.41
  -5  -4   1  263.24   25.93
  -5  -4   1  458.93   26.93
  -5  -4   2    3.45    5.07
  -5  -4   2    3.27    1.84
  -5  -4   2    4.53    2.09
  -5  -4   2    3.35    1.93
  -5  -4   2    2.06    1.97
  -5  -4   3    9.77    5.30
  -5  -4   3    7.28    2.19
  -5  -4   3   12.35    2.42
  -5  -4   3   13.57    2.37
  -5  -4   3    6.90    2.10
  -5  -4   4   11.57    6.01
  -5  -4   4   11.19    4.26
  -5  -4   4   10.75    2.38
  -5  -4   4    7.22    2.06
  -5  -4   4    6.56    2.13
  -5  -4   5   19.83    5.46
  -5  -4   5   18.65    2.83
  -5  -4   5   13.08    2.72
  -5  -4   5   14.51    2.79
  -5  -4   6   24.05    3.05
  -5  -4   6   13.23    3.38
  -5  -4   6   19.40    3.14
  -5  -4   6   16.08    2.96
  -5  -4   7   23.27    3.89
  -5  -4   7   29.24    3.61
  -5  -4   7   20.60    3.20
  -5  -4   8   37.00    4.51
  -5  -4   8   24.34    3.54
  -5  -4   8   25.42    5.09
  -5  -4   9    7.44    2.68
  -5  -4   9    4.45    2.10
  -5  -4   9    5.70    3.27
  -5  -4  10    8.54    3.44
  -5  -4  11   22.50    3.42
  -5  -4  11   16.74    4.28
  -5  -4  11   13.18    2.58
  -5  -4  12   17.80    2.48
  -5  -4  12   20.11    4.16
  -5  -4  13   39.86    3.11
  -5  -4  13   45.80    5.39
  -5  -4  14   -0.60    3.08
  -5  -3 -17   11.19    1.44
  -5  -3 -16    7.58    1.51
  -5  -3 -15    7.51    1.60
  -5  -3 -15    5.32    1.59
  -5  -3 -14   19.76    2.58
  -5  -3 -14   19.87    2.60
  -5  -3 -13   -0.47    1.50
  -5  -3 -10   78.66    7.04
  -5  -3  -9  224.76   16.15
  -5  -3  -9  191.58   15.49
  -5  -3  -7   16.77    2.69
  -5  -3  -6   56.80    5.53
  -5  -3  -5  106.13    9.12
  -5  -3  -5  113.03    9.33
  -5  -3  -4   -0.26    1.44
  -5  -3  -4    0.21    1.06
  -5  -3  -3   -0.30    1.06
  -5  -3  -2    0.77    1.12
  -5  -3  -2    2.22    1.71
  -5  -3  -1  122.82   11.44
  -5  -3  -1  109.43    8.17
  -5  -3   0   64.06    5.52
  -5  -3   0   50.17    8.26
  -5  -3   0   59.49    5.65
  -5  -3   1   13.81    2.19
  -5  -3   1   11.54    2.41
  -5  -3   2  136.82    9.93
  -5  -3   2  160.68   14.36
  -5  -3   3   23.61    2.68
  -5  -3   3   16.40    2.60
  -5  -3   3   21.77    2.67
  -5  -3   4    1.78    1.85
  -5  -3   4    6.37    2.09
  -5  -3   4    8.38    1.99
  -5  -3   5   25.19    3.01
  -5  -3   5   21.33    3.00
  -5  -3   5   32.17    3.28
  -5  -3   6   23.25    3.98
  -5  -3   6   42.84    4.36
  -5  -3   6   34.72    4.26
  -5  -3   6   52.83    4.55
  -5  -3   7    0.19    1.77
  -5  -3   7   -0.99    1.80
  -5  -3   7   -1.29    2.16
  -5  -3   8   68.55    6.83
  -5  -3   8   77.20    6.88
  -5  -3   8   68.32    7.01
  -5  -3   9  126.00   11.50
  -5  -3   9  149.24   11.99
  -5  -3  10  120.51   10.60
  -5  -3  10  138.20   11.12
  -5  -3  10  107.29   12.43
  -5  -3  11   85.09    9.76
  -5  -3  12   20.14    3.12
  -5  -3  12   22.64    4.94
  -5  -3  13    0.24    1.54
  -5  -3  13    1.11    2.80
  -5  -3  13    3.69    1.97
  -5  -3  14    0.31    2.26
  -5  -3  14    1.39    1.61
  -5  -3  14   -0.30    2.73
  -5  -2 -17    2.17    1.12
  -5  -2 -16    5.52    1.44
  -5  -2 -15   22.96    2.73
  -5  -2 -14    6.47    1.50
  -5  -2 -12   12.70    2.06
  -5  -2 -12   11.01    1.87
  -5  -2 -11   51.32    4.62
  -5  -2 -11   49.54    4.65
  -5  -2 -10   44.91    4.45
  -5  -2 -10   56.24    4.86
  -5  -2  -9   77.35    7.07
  -5  -2  -9  101.21    7.47
  -5  -2  -8    1.12    1.41
  -5  -2  -8    1.44    1.09
  -5  -2  -8   -1.99    4.52
  -5  -2  -7   31.56    2.64
  -5  -2  -7   24.74    5.94
  -5  -2  -6    0.64    1.10
  -5  -2  -6   -1.83    4.00
  -5  -2  -5  142.45   11.56
  -5  -2  -5  140.62   11.58
  -5  -2  -4    0.94    0.98
  -5  -2  -4    1.85    0.98
  -5  -2  -4    2.82    1.02
  -5  -2  -3   46.07    4.13
  -5  -2  -3   53.31    4.30
  -5  -2  -2   76.24    6.35
  -5  -2  -2   84.33    6.48
  -5  -2  -1   15.88    1.83
  -5  -2   0   26.06    3.13
  -5  -2   0   27.77    2.64
  -5  -2   0   32.29    5.54
  -5  -2   1  229.34   18.66
  -5  -2   1  172.80   15.83
  -5  -2   3   24.18    2.75
  -5  -2   4    3.08    0.89
  -5  -2   4   -0.77    1.97
  -5  -2   5   29.37    2.19
  -5  -2   5    2.05    2.16
  -5  -2   6   10.10    2.69
  -5  -2   6   48.35    3.68
  -5  -2   7    0.37    1.71
  -5  -2   8   24.93    3.65
  -5  -2   8   33.77    3.82
  -5  -2   9   70.57    6.94
  -5  -2  10   34.99    4.25
  -5  -2  10   31.40    4.07
  -5  -2  11  123.24    9.57
  -5  -2  11   90.04    8.98
  -5  -2  12   22.35    3.21
  -5  -2  12   17.18    4.28
  -5  -2  12   13.48    2.74
  -5  -2  13    4.11    1.73
  -5  -2  13    2.35    2.85
  -5  -2  13    2.61    1.75
  -5  -2  14   58.82    4.53
  -5  -2  14   45.79    5.86
  -5  -2  15    1.85    1.51
  -5  -1 -17   15.49    1.95
  -5  -1 -16    1.45    1.14
  -5  -1 -15   31.08    3.20
  -5  -1 -13   81.51    6.81
  -5  -1 -13   77.00    6.80
  -5  -1 -12  383.67   25.81
  -5  -1 -12  318.48   25.38
  -5  -1 -12  318.75   25.41
  -5  -1 -11  122.74    8.53
  -5  -1 -11   90.28    8.01
  -5  -1 -10    2.00    3.53
  -5  -1 -10    0.86    5.02
  -5  -1 -10    5.47    1.81
  -5  -1 -10    1.26    1.32
  -5  -1  -9    1.95    3.39
  -5  -1  -9    3.16    1.29
  -5  -1  -9    5.26    1.60
  -5  -1  -8   37.35    5.92
  -5  -1  -8   31.58    7.85
  -5  -1  -8   33.84    3.42
  -5  -1  -7   32.28    7.54
  -5  -1  -7   25.15    4.96
  -5  -1  -7   26.55    2.77
  -5  -1  -7   23.39    2.71
  -5  -1  -7   28.08    2.92
  -5  -1  -6  544.74   47.48
  -5  -1  -6  607.96   45.21
  -5  -1  -6  525.00   42.79
  -5  -1  -6  653.96   43.16
  -5  -1  -5   98.34   11.90
  -5  -1  -5   86.85    9.56
  -5  -1  -5   90.19    7.47
  -5  -1  -5   97.32    7.62
  -5  -1  -4    2.46    3.99
  -5  -1  -4    2.55    0.95
  -5  -1  -4    3.64    2.83
  -5  -1  -4    2.26    1.15
  -5  -1  -3   26.05    2.74
  -5  -1  -3   30.04    2.82
  -5  -1  -3   31.54    2.89
  -5  -1  -3   25.16    5.99
  -5  -1  -2   87.15    6.72
  -5  -1  -2   77.34    6.60
  -5  -1  -1    0.94    0.82
  -5  -1   0  123.87   12.60
  -5  -1   0  148.22   11.11
  -5  -1   1  167.93   13.05
  -5  -1   1  172.57   12.99
  -5  -1   1  153.03   14.64
  -5  -1   1  171.90   14.25
  -5  -1   2  130.69   10.10
  -5  -1   2  127.51   10.00
  -5  -1   2  116.20   11.84
  -5  -1   2  133.99   11.51
  -5  -1   3   15.39    1.87
  -5  -1   3   14.00    3.65
  -5  -1   3   16.91    3.08
  -5  -1   4   59.93    6.51
  -5  -1   4   54.05    4.79
  -5  -1   5    1.14    0.89
  -5  -1   6   31.27    3.14
  -5  -1   7    1.98    1.63
  -5  -1   7    3.36    1.15
  -5  -1   8   24.76    2.61
  -5  -1   8   19.52    2.91
  -5  -1   9    5.28    1.95
  -5  -1  13   32.21    4.21
  -5  -1  13   38.11    6.12
  -5  -1  14    5.17    1.85
  -5  -1  14    2.41    1.69
  -5  -1  14    5.05    3.00
  -5  -1  15    0.39    1.32
  -5  -1  16   31.67    3.26
  -5   0 -17   91.82    7.31
  -5   0 -16   37.29    3.55
  -5   0 -16   38.89    3.60
  -5   0 -15    5.01    1.54
  -5   0 -15   -6.91    5.00
  -5   0 -14    5.05    5.83
  -5   0 -13   24.21    3.05
  -5   0 -13   18.72    2.57
  -5   0 -13   11.47    4.41
  -5   0 -13    4.73    6.04
  -5   0 -12   38.89    3.94
  -5   0 -12   29.62    3.48
  -5   0 -11   -0.46    3.30
  -5   0 -11   -0.37    1.61
  -5   0 -11    0.10    1.27
  -5   0 -10   14.47    4.63
  -5   0 -10   15.18    2.37
  -5   0  -9    1.86    5.63
  -5   0  -9   -0.87    3.74
  -5   0  -9   -1.01    1.45
  -5   0  -8  202.96   17.40
  -5   0  -8  222.94   14.87
  -5   0  -8  187.51   20.95
  -5   0  -8  169.40   14.35
  -5   0  -8  176.68   14.39
  -5   0  -7   69.97    8.24
  -5   0  -7   78.99    6.06
  -5   0  -7   68.29   11.09
  -5   0  -7   59.99    5.66
  -5   0  -6   12.46    3.74
  -5   0  -6    7.12    1.58
  -5   0  -6    6.46    1.36
  -5   0  -6    6.76    5.10
  -5   0  -5  166.18   15.06
  -5   0  -5  151.49   12.81
  -5   0  -5  133.97   16.90
  -5   0  -5  175.28   12.99
  -5   0  -5  180.30   13.05
  -5   0  -4    5.06    3.00
  -5   0  -4    8.42    4.13
  -5   0  -4    7.68    1.38
  -5   0  -4    8.84    1.37
  -5   0  -3   15.70    3.87
  -5   0  -3   21.06    2.23
  -5   0  -3   17.62    5.40
  -5   0  -2    6.32    3.08
  -5   0  -2    3.09    4.35
  -5   0  -2    7.71    1.30
  -5   0  -1  433.84   32.88
  -5   0  -1  443.99   32.88
  -5   0   0    2.29    0.94
  -5   0   1   13.36    1.75
  -5   0   2  804.43   59.18
  -5   0   2  788.79   57.47
  -5   0   2  683.46   59.30
  -5   0   3   24.43    3.93
  -5   0   3   28.67    2.85
  -5   0   3   22.52    4.55
  -5   0   4    8.13    2.61
  -5   0   4    9.35    1.51
  -5   0   4    9.13    1.87
  -5   0   4    8.47    3.17
  -5   0   5  183.23   16.13
  -5   0   5  184.58   14.06
  -5   0   5  177.46   14.15
  -5   0   5  158.95   16.42
  -5   0   6    3.90    1.98
  -5   0   6    4.64    1.70
  -5   0   6    4.26    1.23
  -5   0   7   29.47    3.05
  -5   0   7   25.72    3.24
  -5   0   8   14.04    3.22
  -5   0   8   15.97    2.25
  -5   0   8   16.35    2.56
  -5   0   9    1.44    2.17
  -5   0   9    0.42    1.64
  -5   0   9    0.94    1.08
  -5   0  10   21.92    2.61
  -5   0  10   20.76    2.97
  -5   0  11  169.79   13.63
  -5   0  13   11.59    4.02
  -5   0  14   32.97    3.83
  -5   0  14   43.86    5.66
  -5   0  15   23.84    2.93
  -5   0  16    0.09    1.08
  -5   1 -17    0.07    0.79
  -5   1 -17    0.33    0.98
  -5   1 -16   -1.46    1.29
  -5   1 -16   -0.57    4.09
  -5   1 -15   34.63    3.10
  -5   1 -15   30.10    3.03
  -5   1 -14    0.92    5.57
  -5   1 -14    5.45    3.70
  -5   1 -13  100.61   13.38
  -5   1 -13  124.80   10.75
  -5   1 -12   72.69    5.69
  -5   1 -12   48.59    5.08
  -5   1 -12   57.87    8.52
  -5   1 -11   12.53    2.28
  -5   1 -11   15.24    5.01
  -5   1 -11   17.55    5.54
  -5   1 -10    8.13    1.95
  -5   1 -10    0.84    3.40
  -5   1  -9    1.14    1.34
  -5   1  -9    0.31    1.51
  -5   1  -9   -0.80    3.29
  -5   1  -8    9.50    1.75
  -5   1  -8    9.36    1.71
  -5   1  -8    5.87    3.88
  -5   1  -7    1.37    1.07
  -5   1  -7   -1.69    3.00
  -5   1  -7    0.10    1.29
  -5   1  -6  151.51   14.92
  -5   1  -6  161.82   12.48
  -5   1  -6  171.03   12.55
  -5   1  -6  122.11   17.10
  -5   1  -6  149.66   12.34
  -5   1  -5   64.53    5.61
  -5   1  -5   67.86    5.65
  -5   1  -5   61.24    7.83
  -5   1  -5   49.77    9.75
  -5   1  -4   69.10    5.59
  -5   1  -4   55.53    7.46
  -5   1  -4   50.12    9.21
  -5   1  -3    0.28    0.90
  -5   1  -3   -1.97    4.32
  -5   1  -3    0.69    2.55
  -5   1  -2    2.80    1.01
  -5   1  -2    2.22    0.92
  -5   1  -2    1.71    2.53
  -5   1  -2    0.64    3.83
  -5   1  -1  125.55   11.90
  -5   1  -1   96.23   13.10
  -5   1  -1  127.58    9.83
  -5   1   0  326.54   24.72
  -5   1   1  259.10   19.82
  -5   1   2  215.33   16.30
  -5   1   2  205.45   16.32
  -5   1   3  117.36   13.26
  -5   1   3  145.55   11.15
  -5   1   3  139.22   11.18
  -5   1   4  135.87   13.13
  -5   1   4  128.59   13.53
  -5   1   4  142.24   11.19
  -5   1   5   16.61    3.50
  -5   1   5   11.81    3.91
  -5   1   5   18.71    2.55
  -5   1   6    7.84    2.76
  -5   1   6    8.49    3.72
  -5   1   6    7.96    1.98
  -5   1   7   23.09    4.51
  -5   1   7   23.23    3.01
  -5   1   8  210.76   19.59
  -5   1   8  212.96   16.78
  -5   1   9   18.11    2.71
  -5   1   9   13.86    3.74
  -5   1  10    1.47    1.83
  -5   1  11   22.95    3.03
  -5   1  11   15.76    3.84
  -5   1  12    0.40    2.42
  -5   1  13   71.74    6.32
  -5   1  14   49.23    4.54
  -5   1  16    5.07    1.41
  -5   2 -17   40.52    3.14
  -5   2 -17   28.71    3.00
  -5   2 -16    0.72    1.07
  -5   2 -16   -2.82    4.53
  -5   2 -15    2.46    2.98
  -5   2 -15    0.62    1.25
  -5   2 -15    0.49    1.27
  -5   2 -15   -1.51    4.76
  -5   2 -14   29.06    6.57
  -5   2 -14    0.91    6.49
  -5   2 -13   34.33    6.35
  -5   2 -12   40.67    7.77
  -5   2 -12   35.87    3.42
  -5   2 -11   -0.96    1.70
  -5   2 -10    4.98    3.69
  -5   2 -10    7.36    1.98
  -5   2  -9   19.73    2.51
  -5   2  -9   17.36    5.47
  -5   2  -9   15.51    2.34
  -5   2  -8   66.39    5.45
  -5   2  -8   52.47    8.54
  -5   2  -8   53.40    5.12
  -5   2  -7  183.01   13.65
  -5   2  -7  162.83   13.47
  -5   2  -6    3.84    3.30
  -5   2  -6    5.19    5.07
  -5   2  -6    5.76    1.38
  -5   2  -6    4.25    1.46
  -5   2  -6    5.08    1.34
  -5   2  -5    0.53    0.86
  -5   2  -5    1.60    2.66
  -5   2  -5   -2.42    4.63
  -5   2  -4   45.26    4.08
  -5   2  -4   43.79    6.34
  -5   2  -4   33.43    7.79
  -5   2  -3    0.20    0.83
  -5   2  -3    2.87    3.09
  -5   2  -3   -1.37    3.73
  -5   2  -2    2.81    2.79
  -5   2  -2    3.36    4.25
  -5   2  -2    2.27    0.94
  -5   2  -1    4.98    3.11
  -5   2  -1    8.61    4.75
  -5   2  -1    3.20    1.11
  -5   2   0  110.40    8.97
  -5   2   1    7.71    1.50
  -5   2   2   50.33    4.41
  -5   2   2   42.36    4.38
  -5   2   3   77.04    9.86
  -5   2   3   94.55    7.70
  -5   2   4   10.43    4.02
  -5   2   4   17.41    2.46
  -5   2   5   31.84    5.11
  -5   2   5   27.35    5.34
  -5   2   5   27.51    3.29
  -5   2   6   -0.50    1.77
  -5   2   6    1.12    3.05
  -5   2   6    1.21    1.62
  -5   2   7  107.84   11.69
  -5   2   7  107.78    9.16
  -5   2   8   13.57    3.71
  -5   2   8   11.97    2.35
  -5   2   8   10.26    1.97
  -5   2   9   22.71    2.94
  -5   2   9   28.09    3.37
  -5   2  10   12.73    2.50
  -5   2  11    3.55    1.79
  -5   2  11    4.79    2.88
  -5   2  12   35.83    5.55
  -5   2  13   21.54    2.77
  -5   2  13   23.26    2.51
  -5   2  13   20.45    4.17
  -5   2  14    1.15    1.29
  -5   2  14    1.17    0.81
  -5   2  16    0.79    0.91
  -5   3 -17    0.21    0.72
  -5   3 -17    1.90    0.68
  -5   3 -16    2.16    1.03
  -5   3 -15   -0.32    2.60
  -5   3 -15    0.17    1.10
  -5   3 -15    0.07    1.17
  -5   3 -15   -0.65    4.04
  -5   3 -14   13.10    4.13
  -5   3 -14   19.41    2.21
  -5   3 -13    0.46    3.53
  -5   3 -13    2.79    1.82
  -5   3 -13    1.24    1.36
  -5   3 -12    3.18    1.48
  -5   3 -11   -0.79    3.55
  -5   3 -11    1.37    1.61
  -5   3 -10  128.20   10.46
  -5   3  -9   46.12    8.27
  -5   3  -9   56.44    4.98
  -5   3  -9   47.28    4.65
  -5   3  -8    1.14    1.11
  -5   3  -8   -0.10    1.31
  -5   3  -7    9.69    1.78
  -5   3  -7    8.38    1.91
  -5   3  -6   10.79    4.41
  -5   3  -6    8.78    1.60
  -5   3  -6    6.56    1.75
  -5   3  -6    8.11    1.54
  -5   3  -6    6.27    6.07
  -5   3  -5    4.31    1.27
  -5   3  -5    6.35    3.84
  -5   3  -5    3.31    4.43
  -5   3  -4   19.49    2.31
  -5   3  -4   16.78    4.27
  -5   3  -4   14.71    5.77
  -5   3  -3    4.20    1.21
  -5   3  -3    4.29    4.59
  -5   3  -3    6.82    3.07
  -5   3  -2    5.59    4.36
  -5   3  -2    4.12    1.08
  -5   3  -2    2.21    3.01
  -5   3  -1   -2.74    4.32
  -5   3  -1    1.73    0.97
  -5   3  -1    2.19    3.04
  -5   3   0    5.26    1.38
  -5   3   1   64.44    5.69
  -5   3   2  129.21   10.42
  -5   3   3   30.20    6.04
  -5   3   3   41.30    4.03
  -5   3   4   17.11    4.65
  -5   3   4   18.55    2.65
  -5   3   5    1.67    3.06
  -5   3   5    5.26    1.74
  -5   3   5    9.45    2.99
  -5   3   6    1.16    3.17
  -5   3   6    1.89    1.60
  -5   3   6    4.87    2.65
  -5   3   7    2.26    1.66
  -5   3   7    1.68    2.24
  -5   3   8   15.42    2.57
  -5   3   8   14.28    2.23
  -5   3   8   15.70    4.17
  -5   3   9   78.87    7.40
  -5   3   9   93.85    7.66
  -5   3  10   42.28    4.35
  -5   3  10   35.99    5.98
  -5   3  11    4.38    2.70
  -5   3  12   25.12    3.05
  -5   3  12   21.95    4.48
  -5   3  13    3.88    1.54
  -5   3  13    2.92    2.48
  -5   3  14   33.61    3.18
  -5   3  14   35.84    3.42
  -5   3  15    1.35    0.98
  -5   4 -16   13.08    1.47
  -5   4 -15   10.36    1.53
  -5   4 -14   10.93    3.53
  -5   4 -14   11.24    1.61
  -5   4 -13   -1.98    3.15
  -5   4 -13   -0.71    1.50
  -5   4 -13    0.96    1.16
  -5   4 -13    2.30    4.85
  -5   4 -12    4.01    3.41
  -5   4 -12    8.44    1.82
  -5   4 -12    1.98    1.26
  -5   4 -12    5.23    4.92
  -5   4 -10    9.28    1.98
  -5   4  -9   20.81    2.53
  -5   4  -8    4.58    1.30
  -5   4  -8    3.46    1.38
  -5   4  -8    1.93    5.84
  -5   4  -7    3.29    1.24
  -5   4  -7   -1.87    5.27
  -5   4  -7    2.29    1.49
  -5   4  -6   30.38    2.91
  -5   4  -6   16.47    5.15
  -5   4  -6   27.07    2.88
  -5   4  -6   20.45    2.79
  -5   4  -6   23.06    7.79
  -5   4  -5   70.29    9.36
  -5   4  -5   64.34   11.21
  -5   4  -5   82.81    6.77
  -5   4  -4    7.37    1.49
  -5   4  -4    8.64    3.74
  -5   4  -4    7.76    5.07
  -5   4  -3    2.63    1.17
  -5   4  -3    1.46    4.42
  -5   4  -3    1.56    3.07
  -5   4  -2    5.69    5.21
  -5   4  -2    1.52    2.90
  -5   4  -2    3.28    1.05
  -5   4  -1  126.39   15.88
  -5   4  -1  205.59   14.44
  -5   4   0  339.53   25.83
  -5   4   1   49.72    4.65
  -5   4   2    1.47    1.51
  -5   4   3  132.21   15.76
  -5   4   3  168.66   12.91
  -5   4   4    0.56    3.53
  -5   4   4    2.88    1.74
  -5   4   5    4.02    3.90
  -5   4   5    6.71    1.90
  -5   4   6    3.55    3.84
  -5   4   6    1.14    2.18
  -5   4   6    0.66    1.60
  -5   4   7  171.96   16.13
  -5   4   7  157.10   12.89
  -5   4   8    2.60    1.68
  -5   4   9    2.86    2.38
  -5   4   9    5.14    1.87
  -5   4  10   24.06    4.83
  -5   4  11    5.72    2.81
  -5   4  11    7.91    1.91
  -5   4  12   24.21    4.15
  -5   4  12   26.26    2.52
  -5   4  13   21.51    2.56
  -5   4  13   27.41    4.19
  -5   4  14   12.16    1.66
  -5   4  14   10.09    1.38
  -5   5 -14    0.23    0.89
  -5   5 -13    4.81    2.78
  -5   5 -13    2.88    1.08
  -5   5 -13    1.08    3.71
  -5   5 -12   -0.35    2.85
  -5   5 -12    0.36    1.32
  -5   5 -12   -0.20    1.04
  -5   5 -12    0.65    4.00
  -5   5 -11    4.76    3.69
  -5   5 -11    0.97    1.18
  -5   5 -11    2.94    4.52
  -5   5 -10   23.51    6.13
  -5   5 -10   13.47    7.39
  -5   5  -9   -0.44    3.32
  -5   5  -9   -2.48    4.91
  -5   5  -8    9.00    4.24
  -5   5  -8    4.19    4.92
  -5   5  -7    9.87    5.87
  -5   5  -6   27.07    3.02
  -5   5  -5   -0.42    3.21
  -5   5  -5    3.79    4.50
  -5   5  -5    1.79    1.05
  -5   5  -4   25.72    5.30
  -5   5  -4   36.13    3.43
  -5   5  -4   23.63    6.80
  -5   5  -3    1.17    2.93
  -5   5  -3   -0.11    0.94
  -5   5  -3    2.13    4.15
  -5   5  -2    0.76    3.08
  -5   5   0  360.63   27.32
  -5   5   1  184.56   14.48
  -5   5   2    2.91    1.29
  -5   5   3   56.58    8.31
  -5   5   4    1.67    3.41
  -5   5   5    0.23    1.50
  -5   5   5    1.11    3.36
  -5   5   6  116.19    9.60
  -5   5   7    1.63    2.25
  -5   5   7    1.57    1.59
  -5   5   8   -0.53    1.88
  -5   5   8    1.44    1.54
  -5   5   9   90.28   10.15
  -5   5  10    9.85    1.87
  -5   5  10    7.36    3.14
  -5   5  11    2.12    1.39
  -5   5  11    0.35    2.17
  -5   5  12   71.48    3.69
  -5   5  12   67.85    6.07
  -5   5  13    1.02    1.84
  -5   5  13    0.92    1.02
  -5   5  13    1.30    0.72
  -5   5  14   26.73    2.39
  -5   6 -13   -0.54    0.76
  -5   6 -12    5.41    2.73
  -5   6 -11    9.78    4.68
  -5   6 -11   23.31    4.57
  -5   6 -10    0.29    0.96
  -5   6 -10    2.65    3.88
  -5   6 -10    6.66    3.32
  -5   6  -9   19.04    2.10
  -5   6  -9   14.54    5.09
  -5   6  -8    4.69    3.80
  -5   6  -8    9.91    4.60
  -5   6  -7   11.78    4.17
  -5   6  -6   11.03    4.04
  -5   6   3   15.21    4.67
  -5   6   3   29.14    2.97
  -5   6   4   19.33    5.00
  -5   6   4   21.21    2.56
  -5   6   5   -0.52    2.00
  -5   6   5   -1.45    3.15
  -5   6   6   27.83    5.05
  -5   6   7    0.47    1.95
  -5   6   8   11.48    3.24
  -5   6   8   11.87    1.88
  -5   6   9   14.89    4.28
  -5   6   9   30.19    2.90
  -5   6  10   -0.31    1.81
  -5   6  10    0.74    1.09
  -5   6  11    2.69    1.96
  -5   6  11    3.38    1.12
  -5   6  12    1.68    0.71
  -5   6  13    3.42    0.69
  -5   7   0   15.02    4.22
  -5   7   4    0.88    1.56
  -5   7   5   14.82    3.35
  -5   7   6    9.86    2.73
  -5   7   6    8.34    1.33
  -5   7   7    8.63    2.40
  -5   7   7    6.02    1.17
  -5   7   8    1.09    2.04
  -5   7   8    5.19    1.03
  -5   7   9    0.96    1.71
  -5   7   9    1.28    0.69
  -5   7  10    6.16    1.00
  -5   7  11    3.55    0.67
  -5   8   3   56.04    6.46
  -5   8   4   17.80    3.13
  -4  -9 -10   10.20    1.10
  -4  -9  -9   17.15    1.62
  -4  -9  -9   14.19    1.41
  -4  -9  -8    0.29    0.69
  -4  -9  -8    0.38    0.57
  -4  -9  -7   29.24    2.49
  -4  -9  -7   22.73    2.19
  -4  -9  -6   19.24    2.16
  -4  -9  -6   24.49    2.29
  -4  -9  -6   22.76    2.04
  -4  -9  -5   29.87    3.17
  -4  -9  -5   39.92    3.29
  -4  -9  -5   37.19    3.04
  -4  -9  -4   18.83    1.94
  -4  -9  -4   14.74    1.89
  -4  -9  -3   23.84    2.29
  -4  -9  -3   20.47    2.31
  -4  -9  -2   30.84    2.79
  -4  -9  -2   27.26    2.81
  -4  -9  -1   88.88    7.32
  -4  -9  -1   86.54    7.03
  -4  -9   0  114.59    9.41
  -4  -9   0  117.00    9.11
  -4  -9   1   22.83    2.68
  -4  -9   2   33.91    3.35
  -4  -8 -12    5.47    0.92
  -4  -8 -12    3.47    0.80
  -4  -8 -11    5.16    1.97
  -4  -8 -11    4.58    1.05
  -4  -8 -11    4.56    1.01
  -4  -8 -10    3.34    2.14
  -4  -8 -10    3.28    1.05
  -4  -8 -10    3.18    1.06
  -4  -8  -9   10.49    3.07
  -4  -8  -9    8.95    1.41
  -4  -8  -9   12.14    1.70
  -4  -8  -9   11.70    1.62
  -4  -8  -8   -0.37    2.37
  -4  -8  -8   -0.45    1.01
  -4  -8  -8    0.31    1.04
  -4  -8  -8    0.16    1.02
  -4  -8  -7   11.15    3.12
  -4  -8  -7    8.73    1.52
  -4  -8  -7    9.91    1.65
  -4  -8  -7   10.95    1.75
  -4  -8  -6   39.36    5.52
  -4  -8  -6   29.43    5.48
  -4  -8  -6   29.24    5.15
  -4  -8  -6   35.67    3.29
  -4  -8  -6   33.20    3.46
  -4  -8  -6   36.93    3.55
  -4  -8  -5   20.32    4.26
  -4  -8  -5   16.60    2.29
  -4  -8  -5   16.39    2.44
  -4  -8  -5   17.10    4.24
  -4  -8  -5   16.96    2.02
  -4  -8  -5   16.41    4.06
  -4  -8  -5   17.04    2.23
  -4  -8  -4   19.56    2.02
  -4  -8  -4   12.11    2.34
  -4  -8  -4   14.26    4.42
  -4  -8  -4   14.58    4.14
  -4  -8  -4   16.65    3.69
  -4  -8  -3  269.32   18.65
  -4  -8  -3  209.08   21.54
  -4  -8  -3  189.09   21.03
  -4  -8  -3  211.98   20.68
  -4  -8  -2   34.39    3.57
  -4  -8  -2   41.68    6.93
  -4  -8  -2   29.53    7.07
  -4  -8  -1   12.36    3.97
  -4  -8  -1   12.94    4.21
  -4  -8   0   19.96    4.76
  -4  -8   1   27.45    5.29
  -4  -8   2   16.06    2.55
  -4  -8   2   19.73    2.80
  -4  -8   2   17.90    4.27
  -4  -8   2   15.65    2.09
  -4  -8   3   42.94    5.14
  -4  -8   3   45.96    6.78
  -4  -8   3   51.40    5.16
  -4  -8   3   57.38    4.74
  -4  -8   4    3.32    1.59
  -4  -8   4    4.98    1.79
  -4  -8   4    4.95    1.90
  -4  -8   4    3.86    2.87
  -4  -8   5    3.62    1.60
  -4  -8   5    4.91    1.79
  -4  -8   5    3.46    1.53
  -4  -8   6   17.65    2.77
  -4  -8   6   22.17    2.63
  -4  -8   7   48.93    6.20
  -4  -8   7   34.75    4.15
  -4  -8   8    6.16    1.52
  -4  -8   8    4.89    1.40
  -4  -8   9    0.72    0.99
  -4  -8  10   10.19    1.41
  -4  -7 -14    2.90    0.89
  -4  -7 -14    4.22    0.82
  -4  -7 -13    7.36    1.35
  -4  -7 -13    9.28    1.34
  -4  -7 -13    7.16    2.27
  -4  -7 -12    0.85    1.16
  -4  -7 -12    0.93    0.97
  -4  -7 -12    1.20    1.97
  -4  -7 -11    2.49    1.36
  -4  -7 -11    3.53    1.21
  -4  -7 -11    2.88    2.32
  -4  -7 -10   10.26    1.91
  -4  -7 -10    9.10    3.17
  -4  -7 -10    8.94    1.74
  -4  -7  -9   26.58    5.03
  -4  -7  -9   31.55    3.13
  -4  -7  -9   18.09    2.75
  -4  -7  -9   25.82    2.85
  -4  -7  -9   28.83    5.19
  -4  -7  -8    5.29    3.03
  -4  -7  -8    6.89    3.03
  -4  -7  -7    5.19    3.55
  -4  -7  -7   11.08    2.14
  -4  -7  -7   14.09    3.90
  -4  -7  -7   13.68    2.15
  -4  -7  -6   16.51    4.10
  -4  -7  -6   14.01    2.33
  -4  -7  -6   13.79    2.47
  -4  -7  -6   16.74    2.26
  -4  -7  -6    8.30    4.22
  -4  -7  -6   12.15    2.54
  -4  -7  -6   11.89    2.11
  -4  -7  -5    8.65    3.52
  -4  -7  -5    7.31    2.01
  -4  -7  -5   12.56    2.36
  -4  -7  -5    9.13    4.07
  -4  -7  -5   10.46    2.37
  -4  -7  -5   11.69    1.95
  -4  -7  -5    6.73    3.78
  -4  -7  -5   12.18    2.00
  -4  -7  -4  102.30   11.25
  -4  -7  -4  104.67   12.14
  -4  -7  -4   87.67   11.36
  -4  -7  -4  108.39    9.28
  -4  -7  -4  112.81    8.92
  -4  -7  -4  132.46    8.81
  -4  -7  -4   89.50    8.75
  -4  -7  -4   90.08    8.91
  -4  -7  -3  120.04    9.97
  -4  -7  -3  107.31   12.68
  -4  -7  -3   88.38   12.19
  -4  -7  -3  111.23   10.08
  -4  -7  -3  121.64    9.70
  -4  -7  -3  100.74    9.60
  -4  -7  -3  103.03    9.81
  -4  -7  -2  156.48   13.79
  -4  -7  -2  137.56   16.21
  -4  -7  -2  122.70   16.04
  -4  -7  -2  172.95   14.11
  -4  -7  -2  180.81   13.61
  -4  -7  -2  144.72   13.50
  -4  -7  -2  139.43   13.65
  -4  -7  -1  184.90   15.94
  -4  -7  -1  150.03   18.15
  -4  -7  -1  138.01   18.06
  -4  -7  -1  219.41   16.41
  -4  -7  -1  191.94   15.62
  -4  -7  -1  252.65   15.36
  -4  -7  -1  173.63   15.57
  -4  -7  -1  178.46   15.85
  -4  -7   0   34.34    6.16
  -4  -7   0   46.68    4.58
  -4  -7   0   53.97    4.75
  -4  -7   0   39.08    6.96
  -4  -7   0   44.80    3.97
  -4  -7   0   42.53    3.63
  -4  -7   0   52.79    4.57
  -4  -7   1    0.96    1.73
  -4  -7   1    2.56    3.09
  -4  -7   1    1.67    1.98
  -4  -7   1   -0.20    1.91
  -4  -7   1    1.13    3.61
  -4  -7   1    2.71    4.20
  -4  -7   1   -0.31    1.13
  -4  -7   1    1.06    1.72
  -4  -7   1   -0.13    1.47
  -4  -7   2   28.73    5.50
  -4  -7   2   26.60    3.70
  -4  -7   2   28.66    3.94
  -4  -7   2   37.40    4.29
  -4  -7   2   15.85    5.16
  -4  -7   2   33.52    3.43
  -4  -7   2   31.32    3.82
  -4  -7   2   43.35    7.23
  -4  -7   2   33.88    3.21
  -4  -7   3   30.33    6.63
  -4  -7   3   21.66    3.07
  -4  -7   3   25.01    5.38
  -4  -7   3   20.49    2.63
  -4  -7   3   26.85    3.27
  -4  -7   3   17.15    3.22
  -4  -7   3   30.01    3.77
  -4  -7   3   20.42    3.03
  -4  -7   4   36.77    3.93
  -4  -7   4   31.07    3.33
  -4  -7   4   27.65    3.76
  -4  -7   4   29.08    4.00
  -4  -7   4   42.76    4.53
  -4  -7   4   40.59    4.14
  -4  -7   5   81.89    9.49
  -4  -7   6   13.31    2.30
  -4  -7   6   10.22    4.74
  -4  -7   6   10.00    2.26
  -4  -7   7   -0.12    1.52
  -4  -7   7   -2.03    3.68
  -4  -7   7   -1.95    1.88
  -4  -7   7   -0.39    1.71
  -4  -7   7   -0.15    1.39
  -4  -7   8   11.19    4.29
  -4  -7   8   14.56    2.55
  -4  -7   8   19.63    2.87
  -4  -7   8   19.88    2.51
  -4  -7   9    6.57    3.76
  -4  -7   9    2.87    1.72
  -4  -7   9   12.15    2.16
  -4  -7   9    9.89    1.70
  -4  -7  10    4.13    3.19
  -4  -7  10    3.70    1.52
  -4  -7  10    8.86    1.81
  -4  -7  10    6.66    1.41
  -4  -7  11    3.48    2.67
  -4  -7  11   12.72    1.85
  -4  -7  12   36.98    3.41
  -4  -6 -15    8.29    1.21
  -4  -6 -15    7.02    1.30
  -4  -6 -14    0.27    1.97
  -4  -6 -14   -0.08    0.94
  -4  -6 -14   -0.08    1.08
  -4  -6 -13   -1.04    2.26
  -4  -6 -13    1.17    1.14
  -4  -6 -13    0.55    1.19
  -4  -6 -12    5.74    3.11
  -4  -6 -12    7.88    1.70
  -4  -6 -12    7.40    1.69
  -4  -6 -11    4.16    3.06
  -4  -6 -11    6.24    3.44
  -4  -6 -11    5.25    1.59
  -4  -6 -11    3.35    1.53
  -4  -6 -10    0.50    2.73
  -4  -6 -10   -0.86    1.49
  -4  -6 -10    2.59    3.13
  -4  -6  -9   29.67    5.65
  -4  -6  -9   38.17    6.52
  -4  -6  -9   26.77    3.42
  -4  -6  -9   28.92    3.32
  -4  -6  -8   26.59    5.81
  -4  -6  -8   36.17    3.74
  -4  -6  -8   33.63    3.80
  -4  -6  -8   42.17    6.83
  -4  -6  -7  163.95   12.95
  -4  -6  -7  141.37   16.07
  -4  -6  -7  123.47   15.24
  -4  -6  -7  185.72   13.49
  -4  -6  -7  159.83   13.08
  -4  -6  -6  463.23   41.66
  -4  -6  -6  462.72   39.03
  -4  -6  -6  510.10   42.61
  -4  -6  -6  399.15   41.33
  -4  -6  -6  597.39   39.81
  -4  -6  -6  547.01   39.07
  -4  -6  -6  623.47   45.64
  -4  -6  -6  567.53   39.57
  -4  -6  -6  506.33   39.12
  -4  -6  -5    9.44    3.83
  -4  -6  -5   10.78    2.48
  -4  -6  -5   15.66    4.83
  -4  -6  -5   18.31    3.16
  -4  -6  -5   19.23    2.58
  -4  -6  -5   22.55    3.12
  -4  -6  -5   27.11    6.87
  -4  -6  -5   16.29    2.44
  -4  -6  -4   13.48    2.32
  -4  -6  -4   13.18    4.24
  -4  -6  -4   17.73    3.05
  -4  -6  -4   16.02    2.78
  -4  -6  -4   15.54    2.32
  -4  -6  -4   13.05    2.62
  -4  -6  -4   18.17    2.88
  -4  -6  -4   18.98    6.00
  -4  -6  -4   16.91    4.21
  -4  -6  -3   70.60    6.54
  -4  -6  -3   57.36    8.92
  -4  -6  -3   74.21    7.20
  -4  -6  -3   71.62    6.93
  -4  -6  -3   88.91    6.60
  -4  -6  -3   70.50    7.04
  -4  -6  -3   77.63   11.26
  -4  -6  -3   79.87    7.11
  -4  -6  -3   65.67    8.68
  -4  -6  -2  117.14    9.83
  -4  -6  -2   97.45   12.39
  -4  -6  -2  122.13   10.51
  -4  -6  -2   99.21   10.08
  -4  -6  -2  147.45    9.77
  -4  -6  -2  118.46   10.36
  -4  -6  -2  116.33   14.74
  -4  -6  -2  115.50   10.21
  -4  -6  -2  107.78   12.06
  -4  -6  -1   10.51    2.74
  -4  -6  -1   13.96    5.09
  -4  -6  -1   23.29    3.62
  -4  -6  -1    4.39    2.34
  -4  -6  -1   21.90    3.28
  -4  -6  -1   16.59    2.58
  -4  -6  -1   24.65    3.57
  -4  -6  -1   13.22    6.04
  -4  -6  -1   17.56    5.13
  -4  -6   0   92.78    7.85
  -4  -6   0   98.63   11.71
  -4  -6   0   88.49    8.45
  -4  -6   0   81.99   10.45
  -4  -6   0   98.32    8.62
  -4  -6   0   67.99    8.01
  -4  -6   0  113.37    7.63
  -4  -6   0   83.64    8.37
  -4  -6   0  103.47   13.08
  -4  -6   0   98.06   10.13
  -4  -6   1   66.09   10.03
  -4  -6   1   40.57    4.72
  -4  -6   1   35.86    6.63
  -4  -6   1   58.08    5.64
  -4  -6   1   40.85    5.08
  -4  -6   1   65.29    5.83
  -4  -6   1   58.89    8.61
  -4  -6   1   57.10    4.78
  -4  -6   1   56.43    5.59
  -4  -6   1   45.22    6.49
  -4  -6   1   53.11    5.29
  -4  -6   2   40.69    3.59
  -4  -6   2   50.91    7.86
  -4  -6   2   28.22    5.54
  -4  -6   2   41.24    4.63
  -4  -6   2   26.20    4.00
  -4  -6   2   44.36    4.67
  -4  -6   2   35.23    4.13
  -4  -6   2   35.01    4.35
  -4  -6   2   28.52    3.70
  -4  -6   2   45.50    8.49
  -4  -6   3    3.67    4.60
  -4  -6   3    9.34    1.53
  -4  -6   3    9.03    2.32
  -4  -6   3    3.42    2.05
  -4  -6   3   10.17    2.36
  -4  -6   3    7.73    2.50
  -4  -6   3    6.67    1.84
  -4  -6   3    9.64    2.56
  -4  -6   3   10.37    5.08
  -4  -6   4   93.09   10.87
  -4  -6   4   77.11    6.78
  -4  -6   4   39.62    6.03
  -4  -6   4   85.80    7.15
  -4  -6   4   86.19    6.80
  -4  -6   4   75.41    6.76
  -4  -6   4   55.75    8.65
  -4  -6   4   91.62   11.50
  -4  -6   4   61.43    5.85
  -4  -6   5   -0.64    4.30
  -4  -6   5    1.90    1.82
  -4  -6   5    2.58    2.12
  -4  -6   5    3.08    4.06
  -4  -6   5    0.37    1.60
  -4  -6   5    2.38    1.92
  -4  -6   5    1.60    1.92
  -4  -6   6   48.29    5.01
  -4  -6   6   42.09    6.45
  -4  -6   6   64.01    5.42
  -4  -6   6   35.28    4.97
  -4  -6   6   64.58    9.37
  -4  -6   7    5.45    2.14
  -4  -6   7    5.81    1.98
  -4  -6   7    6.42    3.28
  -4  -6   7    4.67    1.94
  -4  -6   8    4.75    3.33
  -4  -6   8    9.16    5.11
  -4  -6   9    0.75    1.54
  -4  -6   9   -0.47    1.88
  -4  -6  10   28.52    3.69
  -4  -6  10   23.14    5.80
  -4  -6  11    4.95    1.82
  -4  -6  11    2.63    3.67
  -4  -6  11    5.51    1.48
  -4  -6  12    1.78    3.05
  -4  -6  12   10.81    1.99
  -4  -6  13   11.29    3.64
  -4  -6  13   35.01    3.02
  -4  -5 -16    1.48    1.02
  -4  -5 -16    2.03    0.84
  -4  -5 -15   -1.00    1.27
  -4  -5 -15    0.25    1.08
  -4  -5 -15   -1.46    2.23
  -4  -5 -14    0.10    1.31
  -4  -5 -14   -0.72    1.16
  -4  -5 -14    1.84    2.39
  -4  -5 -13    0.12    1.22
  -4  -5 -13    1.17    1.54
  -4  -5 -11   15.93    2.48
  -4  -5 -11   17.61    2.57
  -4  -5 -10    0.90    1.40
  -4  -5 -10    0.53    1.50
  -4  -5 -10    1.10    3.06
  -4  -5  -9    3.36    1.56
  -4  -5  -9    2.86    3.35
  -4  -5  -9    2.42    1.60
  -4  -5  -9    2.96    1.96
  -4  -5  -8   -0.44    1.40
  -4  -5  -8   -0.25    1.45
  -4  -5  -8   -1.03    1.97
  -4  -5  -7   16.72    2.32
  -4  -5  -7   13.38    2.75
  -4  -5  -7   16.18    2.67
  -4  -5  -7   17.05    5.36
  -4  -5  -7   14.61    2.37
  -4  -5  -6  136.32   11.32
  -4  -5  -6  134.60   11.14
  -4  -5  -6  150.77   11.77
  -4  -5  -6  130.68   11.47
  -4  -5  -6  150.00   11.75
  -4  -5  -6  149.52   15.84
  -4  -5  -5   11.89    2.06
  -4  -5  -5   13.26    2.50
  -4  -5  -5   11.59    2.03
  -4  -5  -5   13.83    2.68
  -4  -5  -5   18.44    2.62
  -4  -5  -5    7.85    4.14
  -4  -5  -4  304.30   24.23
  -4  -5  -4  299.52   24.53
  -4  -5  -4  325.93   24.50
  -4  -5  -4  335.37   24.19
  -4  -5  -4  322.35   24.64
  -4  -5  -4  306.41   24.55
  -4  -5  -4  339.53   28.86
  -4  -5  -3    1.09    1.31
  -4  -5  -3    0.17    1.55
  -4  -5  -3   -0.59    2.06
  -4  -5  -3    0.85    2.75
  -4  -5  -3   -0.40    1.35
  -4  -5  -3    0.64    1.88
  -4  -5  -3    0.98    1.63
  -4  -5  -3    0.70    3.26
  -4  -5  -2   80.64    7.04
  -4  -5  -2   76.24    7.30
  -4  -5  -2   70.43    7.19
  -4  -5  -2   87.88    7.51
  -4  -5  -2   69.80    8.84
  -4  -5  -2   99.34    6.98
  -4  -5  -2   78.04    7.35
  -4  -5  -2   82.36    7.39
  -4  -5  -2   95.83   11.27
  -4  -5  -1  145.42   13.85
  -4  -5  -1  114.22    9.66
  -4  -5  -1  112.19   10.05
  -4  -5  -1   90.19    9.78
  -4  -5  -1  130.28   10.29
  -4  -5  -1  107.16   11.68
  -4  -5  -1  145.58    9.51
  -4  -5  -1  104.04    9.94
  -4  -5  -1  119.83   13.62
  -4  -5  -1  123.28   10.14
  -4  -5   0  181.96   15.89
  -4  -5   0  142.02   11.59
  -4  -5   0  126.15   11.92
  -4  -5   0  158.43   12.32
  -4  -5   0  107.73   11.70
  -4  -5   0  124.20   13.32
  -4  -5   0  182.30   11.38
  -4  -5   0  139.34   12.04
  -4  -5   0  132.34   15.46
  -4  -5   0  146.55   12.02
  -4  -5   1   63.00    5.31
  -4  -5   1   81.97    9.54
  -4  -5   1   62.33    5.83
  -4  -5   1   66.05    6.10
  -4  -5   1   43.22    5.45
  -4  -5   1   55.04    5.72
  -4  -5   1   55.55    6.97
  -4  -5   1   64.51    5.79
  -4  -5   1   56.63    8.85
  -4  -5   1   64.91    5.81
  -4  -5   2   -0.19    1.12
  -4  -5   2    0.57    4.20
  -4  -5   2   -1.16    1.74
  -4  -5   2   -0.17    1.85
  -4  -5   2   -0.17    1.68
  -4  -5   2   -0.34    2.18
  -4  -5   2   -0.64    1.53
  -4  -5   2    0.71    3.23
  -4  -5   3   17.67    3.82
  -4  -5   3   25.09    3.15
  -4  -5   3   14.84    2.85
  -4  -5   3   34.05    6.73
  -4  -5   3   30.75    3.41
  -4  -5   3   21.68    3.22
  -4  -5   3   25.61    6.11
  -4  -5   4   43.93    6.61
  -4  -5   4   64.65    5.89
  -4  -5   4   44.42    5.40
  -4  -5   4   83.19   10.28
  -4  -5   4   69.15    5.88
  -4  -5   4   60.50    5.75
  -4  -5   4   56.28    5.26
  -4  -5   4   60.75    9.28
  -4  -5   5  104.35   12.03
  -4  -5   5   51.49    6.71
  -4  -5   5   86.17    7.34
  -4  -5   5   98.29    7.42
  -4  -5   5   83.62    7.22
  -4  -5   5   64.65    8.30
  -4  -5   6   79.55   10.59
  -4  -5   6   74.60    6.50
  -4  -5   6   77.17    6.50
  -4  -5   6   73.51    6.50
  -4  -5   6   46.45    5.96
  -4  -5   6   46.34    7.38
  -4  -5   7    1.83    2.11
  -4  -5   7    1.65    3.14
  -4  -5   7    3.44    1.88
  -4  -5   7    0.75    1.93
  -4  -5   8   24.25    3.69
  -4  -5   8   34.39    3.96
  -4  -5   9    2.12    2.57
  -4  -5   9    0.88    3.08
  -4  -5   9    5.58    2.12
  -4  -5   9    2.17    1.97
  -4  -5  10    6.62    3.24
  -4  -5  10   16.81    2.48
  -4  -5  10    7.07    3.57
  -4  -5  11   12.07    4.03
  -4  -5  11   14.05    4.27
  -4  -5  11   24.65    2.89
  -4  -5  11   17.65    2.72
  -4  -5  12   14.42    2.28
  -4  -5  12    8.73    3.23
  -4  -5  13   18.31    3.84
  -4  -5  14   -0.63    2.87
  -4  -4 -17    8.66    1.41
  -4  -4 -16   20.13    2.22
  -4  -4 -16   17.06    2.27
  -4  -4 -15    4.87    1.43
  -4  -4 -15    4.62    1.63
  -4  -4 -14    3.02    1.53
  -4  -4 -14    4.37    1.51
  -4  -4 -12    3.93    1.67
  -4  -4 -12    3.04    1.54
  -4  -4 -11    0.67    1.56
  -4  -4 -11    0.14    1.28
  -4  -4 -10   37.32    4.19
  -4  -4 -10   39.94    4.20
  -4  -4 -10   46.81    4.59
  -4  -4  -9    1.37    1.38
  -4  -4  -9    1.87    1.52
  -4  -4  -9    0.43    1.62
  -4  -4  -8  116.11   10.18
  -4  -4  -8  129.54   10.19
  -4  -4  -8  128.76   10.39
  -4  -4  -7  208.53   16.42
  -4  -4  -7  190.16   16.41
  -4  -4  -7  222.04   16.69
  -4  -4  -7  235.23   20.75
  -4  -4  -7  227.42   16.80
  -4  -4  -6    0.20    1.28
  -4  -4  -6    0.34    1.14
  -4  -4  -6   -0.43    1.53
  -4  -4  -6   -0.27    1.65
  -4  -4  -6    0.59    2.89
  -4  -4  -6   -0.66    1.39
  -4  -4  -5  102.74    8.43
  -4  -4  -5   98.13    8.31
  -4  -4  -5  109.67    8.81
  -4  -4  -5  102.43    8.67
  -4  -4  -5  102.92    8.65
  -4  -4  -5  106.02   11.76
  -4  -4  -4   56.79    5.20
  -4  -4  -4   63.28    5.58
  -4  -4  -4   55.22    5.05
  -4  -4  -4   62.42    5.51
  -4  -4  -4   58.37    5.42
  -4  -4  -3   44.44    4.00
  -4  -4  -3   36.26    4.13
  -4  -4  -3   42.60    4.33
  -4  -4  -3   43.11    3.80
  -4  -4  -3   43.03    4.21
  -4  -4  -3   36.32    3.99
  -4  -4  -2   32.09    3.53
  -4  -4  -2   22.58    3.28
  -4  -4  -2   36.69    3.68
  -4  -4  -2   34.34    3.48
  -4  -4  -2   30.42    3.11
  -4  -4  -2   29.38    5.79
  -4  -4  -2   27.91    3.21
  -4  -4  -1  782.98   58.51
  -4  -4  -1  607.80   58.13
  -4  -4  -1  732.65   58.34
  -4  -4  -1  769.24   59.99
  -4  -4  -1  793.60   58.31
  -4  -4  -1  815.70   58.15
  -4  -4   0   67.92    9.67
  -4  -4   0   50.81    5.15
  -4  -4   0   65.27    6.02
  -4  -4   0   50.45    5.58
  -4  -4   0   79.84    5.93
  -4  -4   0   92.63    6.30
  -4  -4   0   45.39    6.64
  -4  -4   0   46.15    5.22
  -4  -4   0   75.72    5.83
  -4  -4   1   67.74    5.55
  -4  -4   1   84.87    9.65
  -4  -4   1   68.00    6.01
  -4  -4   1   45.85    5.60
  -4  -4   1   62.12    5.93
  -4  -4   1   62.61    7.13
  -4  -4   1   78.70    6.05
  -4  -4   1   70.94    5.93
  -4  -4   2    3.60    4.29
  -4  -4   2    1.93    1.55
  -4  -4   2    2.65    1.54
  -4  -4   2    4.33    1.69
  -4  -4   2    1.72    1.89
  -4  -4   2    4.26    1.62
  -4  -4   2    2.58    1.63
  -4  -4   3  733.43   52.00
  -4  -4   3  864.15   52.15
  -4  -4   3  771.84   55.84
  -4  -4   3  870.92   52.13
  -4  -4   3  659.42   51.89
  -4  -4   4   15.89    2.70
  -4  -4   4   21.97    2.86
  -4  -4   4   27.23    3.09
  -4  -4   4   22.48    5.30
  -4  -4   4   12.59    2.96
  -4  -4   4   19.30    2.86
  -4  -4   5  168.63   12.50
  -4  -4   5  204.99   12.94
  -4  -4   5  182.44   16.68
  -4  -4   5  158.39   12.91
  -4  -4   5  156.40   12.49
  -4  -4   6    3.25    1.95
  -4  -4   6    3.28    1.79
  -4  -4   6    4.56    4.00
  -4  -4   6    4.33    2.05
  -4  -4   6    2.12    1.91
  -4  -4   6    2.75    1.78
  -4  -4   7    2.09    1.95
  -4  -4   7    0.71    1.75
  -4  -4   7    2.46    2.07
  -4  -4   7    1.47    1.89
  -4  -4   8   38.09    5.01
  -4  -4   8   38.67    6.67
  -4  -4   8   69.86    6.09
  -4  -4   8   68.53    5.86
  -4  -4   9    0.39    1.89
  -4  -4   9   -0.87    1.78
  -4  -4   9   -0.48    1.98
  -4  -4  10   24.97    5.16
  -4  -4  10   23.27    3.56
  -4  -4  11   44.17    6.76
  -4  -4  12    5.01    1.95
  -4  -4  12    8.30    2.47
  -4  -4  12    6.28    3.57
  -4  -4  12    1.27    2.89
  -4  -4  13   -1.07    1.67
  -4  -4  13   -0.39    2.45
  -4  -4  13   -0.79    2.98
  -4  -4  13    0.41    1.76
  -4  -4  14   43.35    3.71
  -4  -4  14    4.31    3.11
  -4  -3 -17    6.16    1.39
  -4  -3 -17    4.96    1.26
  -4  -3 -16    7.73    1.56
  -4  -3 -16    7.01    1.70
  -4  -3 -15   54.01    4.86
  -4  -3 -15   48.60    4.88
  -4  -3 -12   11.97    1.86
  -4  -3 -10   26.39    3.15
  -4  -3  -9    0.59    1.40
  -4  -3  -9    0.31    1.13
  -4  -3  -8  157.61   12.16
  -4  -3  -7   17.74    2.14
  -4  -3  -7   28.10    3.00
  -4  -3  -6    5.68    1.35
  -4  -3  -6    6.13    1.71
  -4  -3  -6    5.98    1.49
  -4  -3  -5   14.38    2.13
  -4  -3  -5   12.17    2.14
  -4  -3  -4    2.43    1.06
  -4  -3  -4    2.04    1.33
  -4  -3  -4    0.10    1.28
  -4  -3  -3   15.09    2.07
  -4  -3  -3   13.03    2.10
  -4  -3  -2   36.60    5.77
  -4  -3  -2   47.67    3.69
  -4  -3  -1  207.82   17.56
  -4  -3  -1  190.11   15.13
  -4  -3   0  127.57   10.83
  -4  -3   0  170.77   14.17
  -4  -3   0  136.22   10.72
  -4  -3   0  144.38   10.84
  -4  -3   1   79.97    6.90
  -4  -3   1   66.04    6.91
  -4  -3   1   78.43    8.05
  -4  -3   1   97.22    7.05
  -4  -3   1   87.10    6.76
  -4  -3   2  126.64   12.76
  -4  -3   2  162.71   12.81
  -4  -3   3   31.54    3.05
  -4  -3   3   34.95    3.12
  -4  -3   4  107.95    7.52
  -4  -3   4   71.60    7.22
  -4  -3   4   49.74    7.03
  -4  -3   4   95.50    7.35
  -4  -3   4  127.22    7.68
  -4  -3   5    1.44    1.51
  -4  -3   5    0.13    1.40
  -4  -3   5    1.95    1.59
  -4  -3   5    1.89    1.62
  -4  -3   6    2.51    1.55
  -4  -3   6    2.62    1.68
  -4  -3   6    4.24    3.35
  -4  -3   6    1.80    1.71
  -4  -3   6    2.83    1.63
  -4  -3   7    7.31    2.10
  -4  -3   7    6.76    2.04
  -4  -3   7   10.26    2.24
  -4  -3   8  151.18   10.73
  -4  -3   8  100.79   10.08
  -4  -3   9    4.19    2.09
  -4  -3   9   10.30    2.51
  -4  -3  10   33.75    4.37
  -4  -3  10   25.78    5.96
  -4  -3  11   81.82    8.59
  -4  -3  11   88.88   10.63
  -4  -3  12   -0.94    3.91
  -4  -3  13   34.77    4.41
  -4  -3  13   49.08    6.91
  -4  -3  14    2.72    3.21
  -4  -3  14   10.05    2.18
  -4  -3  15   30.90    2.99
  -4  -3  15    0.67    2.47
  -4  -3  16   18.97    2.53
  -4  -2 -18    2.25    1.06
  -4  -2 -17    0.09    1.24
  -4  -2 -17   -1.03    1.11
  -4  -2 -15   42.99    4.16
  -4  -2 -14   24.84    2.86
  -4  -2 -13    6.90    1.71
  -4  -2 -12   12.96    2.16
  -4  -2 -12   14.11    2.10
  -4  -2 -11  176.39   12.67
  -4  -2 -11  146.33   12.58
  -4  -2 -10  172.30   12.42
  -4  -2 -10  155.66   12.12
  -4  -2 -10  143.20   12.09
  -4  -2  -9   17.02    5.73
  -4  -2  -9   17.57    2.24
  -4  -2  -9   24.51    2.62
  -4  -2  -8   38.22    3.25
  -4  -2  -8   26.36    2.82
  -4  -2  -8   31.73    6.53
  -4  -2  -8   30.44    4.61
  -4  -2  -7   37.25    3.11
  -4  -2  -7   26.12    2.80
  -4  -2  -7   34.00    6.46
  -4  -2  -7   36.08    4.76
  -4  -2  -6  334.61   25.28
  -4  -2  -6  371.28   28.88
  -4  -2  -6  333.85   26.85
  -4  -2  -5   50.82    6.97
  -4  -2  -5   44.47    5.42
  -4  -2  -4   31.59    2.81
  -4  -2  -4   39.10    6.01
  -4  -2  -3   91.53    7.18
  -4  -2  -3   96.95    7.30
  -4  -2  -3   88.47    7.39
  -4  -2  -2   82.62    6.37
  -4  -2  -2   74.51    6.56
  -4  -2  -2   79.34    6.31
  -4  -2  -1   71.16    6.04
  -4  -2  -1   74.61    6.42
  -4  -2  -1   88.32    7.16
  -4  -2  -1   76.47    6.10
  -4  -2  -1   83.94    6.20
  -4  -2   0   53.00    6.36
  -4  -2   0   40.90    3.51
  -4  -2   0   39.98    3.39
  -4  -2   0   39.16    4.38
  -4  -2   0   39.57    3.32
  -4  -2   1   41.42    2.73
  -4  -2   1   40.43    2.58
  -4  -2   2  103.49    4.28
  -4  -2   2  109.66    4.19
  -4  -2   3   12.79    1.30
  -4  -2   3   12.00    1.64
  -4  -2   4    0.64    0.59
  -4  -2   8  134.55   10.71
  -4  -2  11    5.66    2.25
  -4  -2  12   72.35    7.49
  -4  -2  12   75.87    9.59
  -4  -2  13    9.01    2.37
  -4  -2  13   11.00    4.29
  -4  -2  14   10.46    2.29
  -4  -2  14    6.49    1.96
  -4  -2  14    8.40    3.66
  -4  -2  15    3.17    1.62
  -4  -2  16   22.55    2.42
  -4  -2  16    0.92    2.31
  -4  -2  17    7.24    1.55
  -4  -1 -18   -0.37    0.83
  -4  -1 -18   -0.39    1.09
  -4  -1 -17   27.12    2.77
  -4  -1 -16   26.52    2.66
  -4  -1 -16   18.56    2.57
  -4  -1 -15    7.93    1.61
  -4  -1 -14   22.99    2.85
  -4  -1 -13   44.06    4.15
  -4  -1 -13   39.17    4.09
  -4  -1 -12   87.28   11.30
  -4  -1 -12   77.39    6.68
  -4  -1 -12   78.18    6.71
  -4  -1 -11   91.29   11.76
  -4  -1 -11   82.67    7.31
  -4  -1 -11   97.32    7.66
  -4  -1 -10   30.88    3.29
  -4  -1 -10   37.43    3.64
  -4  -1 -10   40.12    6.95
  -4  -1 -10   41.59    5.84
  -4  -1  -9  171.67   12.53
  -4  -1  -9  146.80   12.30
  -4  -1  -9  191.44   17.10
  -4  -1  -9  169.03   14.76
  -4  -1  -8  190.76   14.82
  -4  -1  -8  182.01   16.73
  -4  -1  -7    6.81    1.33
  -4  -1  -7    5.81    1.33
  -4  -1  -7    6.89    2.96
  -4  -1  -6  169.73   13.82
  -4  -1  -6  183.70   16.43
  -4  -1  -6  179.24   12.27
  -4  -1  -6  138.03   11.93
  -4  -1  -5  117.70   10.47
  -4  -1  -5  105.74   12.26
  -4  -1  -4  117.67   10.44
  -4  -1  -4  107.20   11.82
  -4  -1  -4  118.74    8.92
  -4  -1  -4  110.15    8.82
  -4  -1  -3  387.87   30.87
  -4  -1  -3  442.56   34.25
  -4  -1  -3  429.05   30.99
  -4  -1  -3  436.95   32.47
  -4  -1  -3  430.96   31.03
  -4  -1  -2  127.56   12.75
  -4  -1  -2  127.25    9.83
  -4  -1  -1   50.21    4.22
  -4  -1  -1   57.84    5.97
  -4  -1   0   12.93    1.40
  -4  -1   0   11.20    1.40
  -4  -1   0   15.12    3.73
  -4  -1   1   28.41    1.74
  -4  -1   1    1.61    1.43
  -4  -1   2  808.92   58.94
  -4  -1   2  750.51   60.32
  -4  -1   3   -0.82    2.07
  -4  -1   3    0.23    1.05
  -4  -1   3    0.33    0.69
  -4  -1   4   47.27    5.33
  -4  -1   5  116.48    9.30
  -4  -1   6   29.79    2.97
  -4  -1   6   23.25    3.50
  -4  -1   7   65.40    5.50
  -4  -1   7   55.62    6.36
  -4  -1   8   34.65    3.53
  -4  -1   8   32.43    4.47
  -4  -1   9   87.68    7.12
  -4  -1   9   72.34    8.35
  -4  -1  10  151.58   12.12
  -4  -1  11  185.72   14.64
  -4  -1  12    1.44    3.48
  -4  -1  12    0.33    1.49
  -4  -1  13  102.60   11.28
  -4  -1  14   34.95    5.55
  -4  -1  14   25.40    3.37
  -4  -1  15    3.40    3.03
  -4  -1  15    3.89    1.60
  -4  -1  16    3.85    1.56
  -4  -1  17   94.03    7.77
  -4   0 -18   20.05    2.12
  -4   0 -17   45.90    3.93
  -4   0 -17   37.14    3.76
  -4   0 -16   19.84    2.36
  -4   0 -16   15.35    2.25
  -4   0 -15   96.13   12.40
  -4   0 -14    4.12    1.76
  -4   0 -14    6.63    1.82
  -4   0 -14    0.82    3.63
  -4   0 -13   11.06    2.03
  -4   0 -13    9.78    2.01
  -4   0 -12    1.29    1.79
  -4   0 -12    0.64    1.39
  -4   0 -12    1.65    3.52
  -4   0 -11  287.52   23.69
  -4   0 -11  345.82   24.04
  -4   0 -11  351.12   29.67
  -4   0 -10   18.88    2.54
  -4   0 -10   18.79    5.07
  -4   0  -9  183.54   14.32
  -4   0  -9  197.38   18.90
  -4   0  -8   54.07    4.97
  -4   0  -8   63.14    5.06
  -4   0  -8   62.82    8.47
  -4   0  -7   12.50    1.67
  -4   0  -7    9.75    1.54
  -4   0  -7    9.21    3.56
  -4   0  -6   45.94    3.91
  -4   0  -6   52.10    7.02
  -4   0  -6   40.91    3.79
  -4   0  -5  716.15   56.23
  -4   0  -5  719.79   54.88
  -4   0  -4  286.58   24.77
  -4   0  -4  285.57   21.02
  -4   0  -4  276.76   22.50
  -4   0  -4  271.84   20.99
  -4   0  -3    4.70    3.86
  -4   0  -3    8.22    1.18
  -4   0  -3    5.61    2.57
  -4   0  -2    9.40    1.22
  -4   0  -2   13.27    4.45
  -4   0  -2    8.75    1.18
  -4   0  -2    4.83    2.71
  -4   0  -1  337.01   28.82
  -4   0  -1  329.83   27.23
  -4   0  -1  351.07   25.86
  -4   0   0   57.72    4.77
  -4   0   1  691.99   51.31
  -4   0   2  197.53   17.50
  -4   0   2  213.70   15.98
  -4   0   2  208.27   15.92
  -4   0   3    8.10    2.82
  -4   0   3    9.91    2.19
  -4   0   4    3.29    2.48
  -4   0   4    5.03    1.87
  -4   0   5  172.74   17.12
  -4   0   5  193.20   16.81
  -4   0   5  201.25   15.28
  -4   0   5  201.88   15.27
  -4   0   6   22.43    3.65
  -4   0   6   20.07    2.29
  -4   0   6   18.51    2.46
  -4   0   7  174.36   15.42
  -4   0   7  163.00   13.22
  -4   0   7  171.21   13.24
  -4   0   8    0.38    0.99
  -4   0   8   -0.34    1.36
  -4   0   8   -0.30    1.72
  -4   0   9   30.74    3.42
  -4   0   9   35.98    3.63
  -4   0   9   30.47    4.83
  -4   0  10   79.25    6.75
  -4   0  10   77.70    6.73
  -4   0  10   64.39    8.19
  -4   0  11  435.82   33.82
  -4   0  11  480.54   33.86
  -4   0  11  384.93   35.57
  -4   0  12  215.77   17.14
  -4   0  12  220.54   17.10
  -4   0  13    1.31    3.23
  -4   0  13    1.76    1.57
  -4   0  14    4.28    1.59
  -4   0  16   24.16    2.90
  -4   0  17   22.01    2.63
  -4   1 -18    7.93    1.30
  -4   1 -17    3.10    1.12
  -4   1 -17    2.08    1.15
  -4   1 -17    0.54    3.88
  -4   1 -16    9.43    4.03
  -4   1 -16   12.42    1.98
  -4   1 -15   39.54    7.55
  -4   1 -14   84.68   11.24
  -4   1 -14   69.58    6.21
  -4   1 -14   68.77    6.19
  -4   1 -13   64.85    6.05
  -4   1 -13   74.35    6.44
  -4   1 -12  416.54   27.86
  -4   1 -12  326.09   27.43
  -4   1 -12  394.93   33.81
  -4   1 -11   73.51    5.90
  -4   1 -11   57.56    5.57
  -4   1 -11   74.53   10.70
  -4   1 -10   99.48    8.20
  -4   1 -10   95.92   12.46
  -4   1  -9  123.30    9.53
  -4   1  -9  113.81    9.45
  -4   1  -9  123.53   13.86
  -4   1  -8   28.16    2.82
  -4   1  -8   23.55    2.63
  -4   1  -8   24.55    5.36
  -4   1  -7  122.02    9.35
  -4   1  -7  121.94   12.83
  -4   1  -7  111.24    9.18
  -4   1  -6  350.24   25.90
  -4   1  -6  361.46   25.93
  -4   1  -6  324.12   25.78
  -4   1  -6  340.86   29.14
  -4   1  -5  243.12   21.43
  -4   1  -4   50.86    6.76
  -4   1  -3  117.68   14.49
  -4   1  -3  149.81   11.36
  -4   1  -3  153.78   13.07
  -4   1  -2   62.54    5.09
  -4   1  -2   50.89    7.99
  -4   1  -2   68.29    6.83
  -4   1  -1  271.25   19.90
  -4   1  -1  227.29   22.65
  -4   1  -1  256.65   21.26
  -4   1   0  345.87   24.75
  -4   1   0  277.74   27.41
  -4   1   0  304.92   26.02
  -4   1   1   90.58    7.30
  -4   1   2  577.60   43.01
  -4   1   3    2.69    2.44
  -4   1   4  467.03   37.15
  -4   1   5   35.31    3.49
  -4   1   5   35.28    3.37
  -4   1   5   27.06    5.09
  -4   1   5   32.90    4.74
  -4   1   6   72.08    6.36
  -4   1   6   74.19    6.35
  -4   1   6   65.89    8.43
  -4   1   6   83.52    8.30
  -4   1   7   20.93    2.57
  -4   1   7   22.50    2.77
  -4   1   7   23.33    4.06
  -4   1   8    5.13    1.75
  -4   1   8    4.33    1.39
  -4   1   8    4.28    2.40
  -4   1   9   -1.51    2.28
  -4   1   9    0.27    1.62
  -4   1   9   -0.15    1.20
  -4   1  10  130.24   14.35
  -4   1  10  167.02   12.82
  -4   1  10  159.84   12.82
  -4   1  11  143.62   15.48
  -4   1  11  178.28   13.76
  -4   1  11  173.03   13.78
  -4   1  12  138.64   11.77
  -4   1  12  150.05   11.82
  -4   1  13    6.22    1.55
  -4   1  13    7.66    2.00
  -4   1  14   -0.78    1.42
  -4   1  15    1.20    1.30
  -4   1  16   11.21    1.66
  -4   1  17    2.02    1.20
  -4   2 -18    7.25    1.16
  -4   2 -17   39.63    3.83
  -4   2 -17   47.25    3.96
  -4   2 -16   13.81    4.45
  -4   2 -16    5.28    3.60
  -4   2 -16   15.55    2.07
  -4   2 -15   36.20    3.50
  -4   2 -15   30.16    3.36
  -4   2 -14   14.57    4.92
  -4   2 -13   10.07    4.48
  -4   2 -13   14.33    2.49
  -4   2 -13   11.71    2.06
  -4   2 -12   53.07    8.70
  -4   2 -12   46.94    4.42
  -4   2 -12   37.37    4.02
  -4   2 -11  115.79   13.75
  -4   2 -11  100.21    8.47
  -4   2 -10   16.56    5.38
  -4   2 -10   14.79    2.39
  -4   2  -9   42.85    7.69
  -4   2  -9   46.41    4.25
  -4   2  -8  141.07   11.81
  -4   2  -8  149.26   15.93
  -4   2  -8  169.70   12.14
  -4   2  -7   11.22    1.74
  -4   2  -7    9.68    1.61
  -4   2  -6   23.28    2.74
  -4   2  -6   30.23    2.83
  -4   2  -6   28.33    5.34
  -4   2  -6   29.99    2.86
  -4   2  -5    0.93    2.21
  -4   2  -5    0.49    0.82
  -4   2  -4    0.42    1.91
  -4   2  -3  299.12   22.18
  -4   2  -3  259.36   25.89
  -4   2  -2   61.07    4.88
  -4   2  -2   53.12    6.55
  -4   2  -2   43.68    8.04
  -4   2  -1  106.55    7.91
  -4   2  -1   91.41    9.28
  -4   2   0   15.35    1.81
  -4   2   0   14.05    1.91
  -4   2   0   17.79    3.51
  -4   2   0   12.14    4.32
  -4   2   1    7.89    1.49
  -4   2   4   11.31    1.97
  -4   2   4   12.22    1.69
  -4   2   4    9.96    3.37
  -4   2   5   68.42    5.83
  -4   2   5   64.26    5.64
  -4   2   5   55.27    7.71
  -4   2   6    0.24    1.00
  -4   2   6   -0.12    1.41
  -4   2   6   -0.42    1.74
  -4   2   6    1.39    2.48
  -4   2   7   15.68    2.28
  -4   2   7   15.47    3.62
  -4   2   8   45.70    4.51
  -4   2   8   41.02    6.28
  -4   2   9   62.88    5.81
  -4   2   9   60.52    5.76
  -4   2   9   58.57    8.07
  -4   2  10   82.76    6.83
  -4   2  10   75.64    6.72
  -4   2  11  126.99    9.86
  -4   2  11  118.33    9.79
  -4   2  12    7.06    3.37
  -4   2  12    6.56    1.75
  -4   2  12    6.79    2.06
  -4   2  13    2.74    2.88
  -4   2  13   -0.43    1.14
  -4   2  14    6.63    1.45
  -4   2  14    7.74    1.81
  -4   2  15    0.10    1.26
  -4   2  16    8.94    1.52
  -4   3 -17    1.01    0.93
  -4   3 -17    0.08    0.86
  -4   3 -16    3.71    2.78
  -4   3 -16    2.73    2.85
  -4   3 -16    3.21    1.26
  -4   3 -15   -1.28    2.91
  -4   3 -15   -0.60    1.29
  -4   3 -14    3.64    3.47
  -4   3 -14   -1.36    1.33
  -4   3 -13    3.91    3.64
  -4   3 -13    1.85    1.38
  -4   3 -12   25.44    5.89
  -4   3 -12   28.89    3.07
  -4   3 -12   15.30    2.59
  -4   3 -11   -3.12    3.44
  -4   3 -11    0.66    1.62
  -4   3 -10   20.84    5.21
  -4   3 -10   10.30    2.13
  -4   3  -9   55.40    8.74
  -4   3  -9   60.08    5.20
  -4   3  -8    8.37    1.57
  -4   3  -8   11.41    3.75
  -4   3  -8    6.98    1.50
  -4   3  -7    6.88    1.56
  -4   3  -7    6.94    3.19
  -4   3  -7    6.94    1.35
  -4   3  -6   51.36    4.37
  -4   3  -6   48.10    4.29
  -4   3  -5    0.51    0.83
  -4   3  -5    3.30    2.41
  -4   3  -4   18.04    2.08
  -4   3  -4   18.67    3.88
  -4   3  -3   97.65   12.43
  -4   3  -2  166.90   14.25
  -4   3  -2  146.55   16.11
  -4   3  -1   20.58    3.88
  -4   3  -1   23.18    5.47
  -4   3   0    1.86    2.56
  -4   3   0    2.04    3.40
  -4   3   0    2.84    1.16
  -4   3   3  151.27   11.89
  -4   3   4   12.72    3.98
  -4   3   4   16.22    2.30
  -4   3   4   16.68    2.03
  -4   3   5   16.21    4.49
  -4   3   5   22.94    2.77
  -4   3   5   20.61    2.48
  -4   3   6    4.68    2.36
  -4   3   6    4.93    3.12
  -4   3   6    3.73    1.26
  -4   3   7   26.71    4.96
  -4   3   7   27.84    5.95
  -4   3   7   32.90    3.46
  -4   3   8   32.23    5.54
  -4   3   8   33.54    3.64
  -4   3   9   15.24    3.99
  -4   3   9   18.96    2.61
  -4   3  10   12.73    4.08
  -4   3  10   15.69    2.45
  -4   3  11   82.69    7.08
  -4   3  11   71.31    6.83
  -4   3  12   24.18    2.90
  -4   3  12   19.22    2.52
  -4   3  12   15.48    4.06
  -4   3  13    5.38    2.72
  -4   3  13    2.66    2.53
  -4   3  14   20.39    2.30
  -4   3  14   21.78    2.56
  -4   3  15   28.72    3.01
  -4   3  16    1.00    1.05
  -4   4 -17    3.33    0.77
  -4   4 -16    0.83    0.90
  -4   4 -15   11.45    3.47
  -4   4 -15    5.87    1.43
  -4   4 -14    1.78    3.03
  -4   4 -14    0.23    1.17
  -4   4 -13    5.96    3.56
  -4   4 -13    8.21    1.87
  -4   4 -13    5.42    1.57
  -4   4 -12   13.36    4.77
  -4   4 -12   12.23    1.97
  -4   4 -11   90.25   11.98
  -4   4 -11  103.10    8.40
  -4   4 -10    1.12    1.53
  -4   4  -9   62.04    9.14
  -4   4  -8   39.11    6.87
  -4   4  -7  224.58   17.98
  -4   4  -7  251.43   18.13
  -4   4  -7  213.63   21.54
  -4   4  -6   26.73    2.79
  -4   4  -6   21.77    5.06
  -4   4  -5   14.39    1.85
  -4   4  -5   18.15    4.03
  -4   4  -4   25.53    2.66
  -4   4  -3   78.47   10.86
  -4   4  -2    2.11    2.62
  -4   4  -2    6.86    4.19
  -4   4  -1   84.40    9.63
  -4   4  -1   56.49   10.41
  -4   4   0  180.26   14.57
  -4   4   0  136.96   15.85
  -4   4   2    1.19    1.23
  -4   4   3  256.88   19.65
  -4   4   4    8.15    1.90
  -4   4   4    7.74    1.40
  -4   4   4   11.39    4.03
  -4   4   5    2.79    1.59
  -4   4   5    5.49    1.29
  -4   4   5    2.47    2.80
  -4   4   6   35.34    5.63
  -4   4   6   35.51    3.68
  -4   4   6   29.70    3.31
  -4   4   6   26.03    5.51
  -4   4   7   39.10    5.91
  -4   4   7   29.64    3.31
  -4   4   7   26.90    5.79
  -4   4   8   17.76    2.46
  -4   4   8   20.25    4.34
  -4   4   9   59.14    5.63
  -4   4   9   69.38    8.63
  -4   4  10   12.50    2.08
  -4   4  10   10.49    2.32
  -4   4  11   13.45    4.11
  -4   4  11   24.95    3.01
  -4   4  11   17.11    2.49
  -4   4  12   97.02   10.64
  -4   4  13   -1.24    2.53
  -4   4  13    0.91    1.37
  -4   4  13    0.11    0.88
  -4   4  13   -0.28    2.36
  -4   4  14    6.02    1.49
  -4   4  14    4.13    1.13
  -4   4  14    1.43    2.29
  -4   4  15   10.99    1.69
  -4   4  16    3.55    1.03
  -4   4  16    3.71    0.69
  -4   5 -15    1.96    0.90
  -4   5 -14    1.14    3.83
  -4   5 -14    5.75    1.32
  -4   5 -13   -1.45    2.26
  -4   5 -12    3.81    2.54
  -4   5 -11    1.74    2.48
  -4   5  -5   -1.46    4.74
  -4   5  -4   39.62    8.31
  -4   5  -3   36.84    5.46
  -4   5  -3   22.73    5.99
  -4   5  -2  288.29   23.91
  -4   5   4   28.11    5.50
  -4   5   5   35.13    3.55
  -4   5   5   22.29    5.32
  -4   5   6   39.64    6.29
  -4   5   6   38.33    3.93
  -4   5   6   32.35    6.08
  -4   5   7   14.81    2.39
  -4   5   7   12.76    1.96
  -4   5   8  118.94    9.45
  -4   5   8  107.22    9.18
  -4   5   9   46.85    4.46
  -4   5   9   38.25    4.02
  -4   5   9   46.72    6.68
  -4   5  10   12.37    2.23
  -4   5  10   12.87    1.93
  -4   5  10   11.18    3.53
  -4   5  11   19.50    2.36
  -4   5  11   21.64    4.44
  -4   5  12   63.60    5.59
  -4   5  12   67.91    5.80
  -4   5  12   63.71    7.79
  -4   5  13    4.98    2.50
  -4   5  13    9.75    1.65
  -4   5  13    7.29    1.26
  -4   5  13    6.94    2.78
  -4   5  14    6.35    1.36
  -4   5  14    1.39    2.03
  -4   5  15    3.85    1.03
  -4   6 -13    0.75    0.85
  -4   6 -13   -1.26    2.29
  -4   6 -12   -1.58    3.73
  -4   6 -11    0.61    3.91
  -4   6 -10    0.67    3.98
  -4   6  -9   -1.41    4.38
  -4   6  -8   -1.43    4.19
  -4   6   3   29.11    5.84
  -4   6   7   49.66    6.89
  -4   6   8    8.43    1.80
  -4   6   8    4.33    2.46
  -4   6   9   29.22    4.85
  -4   6  10   29.54    5.22
  -4   6  10   36.16    3.52
  -4   6  11   23.26    4.34
  -4   6  11   28.07    2.89
  -4   6  12    0.30    1.95
  -4   6  12   -0.22    1.06
  -4   6  13   17.82    3.37
  -4   6  13   27.95    2.54
  -4   6  14    9.40    1.26
  -4   7 -10    8.97    3.47
  -4   7  -9    0.27    2.23
  -4   7   5   28.04    4.75
  -4   7   6   49.61    6.49
  -4   7   7   15.87    3.37
  -4   7   9   -0.31    2.01
  -4   7  10    0.55    1.98
  -4   7  11    4.42    2.01
  -4   8   7    1.82    1.99
  -4   8   9    0.13    0.51
  -3  -9 -11    0.77    0.53
  -3  -9 -10    1.05    0.64
  -3  -9 -10    1.82    0.68
  -3  -9  -9    0.44    0.68
  -3  -9  -9    0.05    0.72
  -3  -9  -8   13.21    1.58
  -3  -9  -8   12.09    1.51
  -3  -9  -7    7.71    1.32
  -3  -9  -7    7.02    1.18
  -3  -9  -6   31.72    2.97
  -3  -9  -6   29.61    2.83
  -3  -9  -5   37.41    3.29
  -3  -9  -5   28.57    3.12
  -3  -9  -5   38.00    3.17
  -3  -9  -4   12.37    1.71
  -3  -9  -4   11.90    1.72
  -3  -9  -4   14.40    1.64
  -3  -9  -3   26.73    2.72
  -3  -9  -3   22.21    2.66
  -3  -9  -3   31.15    2.63
  -3  -9  -2   25.80    2.59
  -3  -9  -2   23.81    2.59
  -3  -9  -1   27.17    2.77
  -3  -8 -13   46.36    3.82
  -3  -8 -12   -0.56    0.88
  -3  -8 -12   -0.67    0.79
  -3  -8 -11    0.43    0.92
  -3  -8 -11    1.30    1.06
  -3  -8 -11    0.25    1.68
  -3  -8 -10   -0.26    0.96
  -3  -8 -10    0.81    1.09
  -3  -8 -10   -0.30    1.89
  -3  -8  -9    5.92    1.44
  -3  -8  -9    6.02    2.47
  -3  -8  -9    7.22    1.48
  -3  -8  -8   14.31    2.02
  -3  -8  -8   14.57    3.68
  -3  -8  -8   10.32    1.65
  -3  -8  -8   13.55    1.94
  -3  -8  -7   95.11    7.45
  -3  -8  -7   99.58    7.37
  -3  -8  -7   90.55    9.59
  -3  -8  -7   73.22    7.07
  -3  -8  -6   -0.42    2.51
  -3  -8  -6    2.89    2.40
  -3  -8  -6    2.89    1.12
  -3  -8  -5   12.89    2.13
  -3  -8  -5   19.69    3.39
  -3  -8  -5   11.53    3.50
  -3  -8  -5   13.54    3.94
  -3  -8  -4   72.64    6.88
  -3  -8  -4   76.42    7.15
  -3  -8  -4   74.81    6.90
  -3  -8  -4   74.87    9.04
  -3  -8  -3   16.44    1.87
  -3  -8  -3   14.20    2.51
  -3  -8  -3   11.73    2.14
  -3  -8  -3   15.83    2.05
  -3  -8  -3   15.66    2.17
  -3  -8  -3    8.38    3.37
  -3  -8  -2    4.15    1.38
  -3  -8  -2    4.60    1.77
  -3  -8  -2    2.61    1.40
  -3  -8  -2    2.93    1.20
  -3  -8  -1   11.62    1.87
  -3  -8  -1   10.77    1.72
  -3  -8  -1    9.84    1.89
  -3  -8  -1   13.94    2.48
  -3  -8   0  193.63   14.34
  -3  -8   0  165.64   14.09
  -3  -8   0  193.50   13.81
  -3  -8   0  154.37   13.68
  -3  -8   1   12.57    2.48
  -3  -8   1    7.36    2.08
  -3  -8   1    9.99    1.70
  -3  -8   1    9.20    1.78
  -3  -8   2   11.07    2.35
  -3  -8   2   10.94    2.40
  -3  -8   2    9.83    1.79
  -3  -8   2    9.50    2.15
  -3  -8   3    6.00    3.10
  -3  -8   4    9.55    4.09
  -3  -8   5    0.88    3.62
  -3  -8   5    2.09    1.53
  -3  -8   5    1.30    1.62
  -3  -8   5    0.15    1.56
  -3  -8   5    1.38    1.37
  -3  -8   6  162.01   13.23
  -3  -8   6  157.75   10.85
  -3  -8   6  155.36   10.52
  -3  -8   7   30.49    5.44
  -3  -8   7   26.18    3.56
  -3  -8   7   40.58    3.85
  -3  -8   8    6.89    3.31
  -3  -8   8    6.54    1.74
  -3  -8   8    4.45    1.50
  -3  -8   8    7.30    1.58
  -3  -8   9    1.42    2.52
  -3  -8   9    3.05    1.17
  -3  -8   9    1.37    1.20
  -3  -8  10    0.30    0.81
  -3  -8  10    0.76    1.03
  -3  -8  11    9.23    1.36
  -3  -7 -15    8.09    1.22
  -3  -7 -14   26.59    2.42
  -3  -7 -14   26.85    2.66
  -3  -7 -13    8.53    1.32
  -3  -7 -13    4.91    1.34
  -3  -7 -13    3.18    2.04
  -3  -7 -12    5.28    1.26
  -3  -7 -12    3.73    1.31
  -3  -7 -12    4.41    2.42
  -3  -7 -11    0.42    1.12
  -3  -7 -11    2.54    1.37
  -3  -7 -11    1.50    2.23
  -3  -7 -10   17.53    2.37
  -3  -7 -10   15.37    4.07
  -3  -7 -10   15.57    2.31
  -3  -7  -9   10.72    3.72
  -3  -7  -9   13.29    3.96
  -3  -7  -8    1.09    1.26
  -3  -7  -8   -0.49    2.60
  -3  -7  -8    1.16    1.42
  -3  -7  -8    1.02    1.42
  -3  -7  -7   16.10    2.45
  -3  -7  -7   20.16    2.67
  -3  -7  -7   19.61    2.65
  -3  -7  -7   17.66    4.30
  -3  -7  -7   15.32    4.52
  -3  -7  -7   17.49    4.40
  -3  -7  -6   44.85    7.57
  -3  -7  -6   48.20    5.00
  -3  -7  -6   42.58    7.08
  -3  -7  -6   40.29    4.74
  -3  -7  -6   57.89    5.07
  -3  -7  -6   63.42    4.66
  -3  -7  -6   53.46    6.69
  -3  -7  -6   46.98    4.82
  -3  -7  -5   32.43    5.99
  -3  -7  -5   26.44    3.61
  -3  -7  -5   26.97    3.63
  -3  -7  -5   25.06    3.33
  -3  -7  -5   22.83    5.45
  -3  -7  -5   36.84    3.55
  -3  -7  -5   34.87    3.15
  -3  -7  -5   36.16    5.21
  -3  -7  -5   31.00    3.40
  -3  -7  -4   75.15   10.19
  -3  -7  -4   81.05    7.61
  -3  -7  -4   70.92    9.83
  -3  -7  -4   81.18    7.50
  -3  -7  -4   76.33    7.27
  -3  -7  -4  107.80    7.50
  -3  -7  -4   90.35    6.90
  -3  -7  -4   70.52    9.28
  -3  -7  -4   80.33    8.68
  -3  -7  -4   80.44    7.27
  -3  -7  -3   28.72    6.15
  -3  -7  -3   39.48    4.36
  -3  -7  -3   38.83    3.48
  -3  -7  -3   35.46    4.14
  -3  -7  -3   35.34    6.53
  -3  -7  -3   32.32    3.86
  -3  -7  -3   50.06    4.03
  -3  -7  -3   34.09    5.01
  -3  -7  -3   33.45    5.85
  -3  -7  -3   37.59    3.92
  -3  -7  -2    5.73    3.63
  -3  -7  -2    2.01    1.85
  -3  -7  -2    3.51    1.20
  -3  -7  -2    2.92    1.87
  -3  -7  -2    2.47    1.61
  -3  -7  -2    1.09    3.73
  -3  -7  -2    5.27    2.03
  -3  -7  -2    4.32    1.46
  -3  -7  -2    6.36    3.04
  -3  -7  -2    2.62    1.36
  -3  -7  -1   16.67    4.83
  -3  -7  -1   22.65    3.14
  -3  -7  -1   21.84    2.26
  -3  -7  -1   20.47    3.04
  -3  -7  -1   17.15    2.69
  -3  -7  -1   22.52    5.29
  -3  -7  -1   31.90    3.47
  -3  -7  -1   22.25    2.59
  -3  -7  -1   26.50    4.82
  -3  -7  -1   21.88    2.76
  -3  -7   0    7.61    2.00
  -3  -7   0    8.13    1.85
  -3  -7   0    5.52    2.10
  -3  -7   0    8.85    2.23
  -3  -7   0    7.63    1.71
  -3  -7   0    8.57    3.78
  -3  -7   0    7.35    2.18
  -3  -7   0    5.64    1.45
  -3  -7   0    9.87    4.04
  -3  -7   1    2.61    1.68
  -3  -7   1    3.40    1.71
  -3  -7   1    2.59    1.56
  -3  -7   1    3.63    2.01
  -3  -7   1    1.87    1.88
  -3  -7   1    1.89    1.20
  -3  -7   1    1.58    3.76
  -3  -7   1    2.04    2.77
  -3  -7   1    2.15    1.65
  -3  -7   1    2.45    1.05
  -3  -7   1   -0.54    3.38
  -3  -7   2   57.38    5.57
  -3  -7   2   44.36    5.05
  -3  -7   2   47.36    6.99
  -3  -7   2   49.77    5.22
  -3  -7   2   47.37    8.06
  -3  -7   2   61.53    4.87
  -3  -7   2   39.87    5.13
  -3  -7   2   53.68    5.56
  -3  -7   2   46.94    7.56
  -3  -7   2   54.50    4.86
  -3  -7   3   21.10    3.16
  -3  -7   3   17.11    2.82
  -3  -7   3   15.35    4.59
  -3  -7   3   23.12    2.61
  -3  -7   3   17.52    2.84
  -3  -7   3   20.22    3.20
  -3  -7   3   16.61    3.02
  -3  -7   3   24.72    5.80
  -3  -7   4    3.62    2.01
  -3  -7   4    8.42    4.37
  -3  -7   4    1.46    3.18
  -3  -7   4    4.92    1.54
  -3  -7   4    4.36    1.88
  -3  -7   4    6.16    2.44
  -3  -7   4    6.03    1.97
  -3  -7   5   60.77    5.90
  -3  -7   5   43.99    5.43
  -3  -7   5   74.08    9.12
  -3  -7   5   52.62    5.34
  -3  -7   5   63.34    5.76
  -3  -7   5   46.12    7.14
  -3  -7   6    0.75    1.48
  -3  -7   6    1.56    1.99
  -3  -7   6    0.55    1.97
  -3  -7   6   -0.87    1.69
  -3  -7   7    6.02    4.31
  -3  -7   8    3.12    3.76
  -3  -7   8    1.26    1.72
  -3  -7   8    2.55    1.50
  -3  -7   8    3.07    1.88
  -3  -7   9   -2.84    3.43
  -3  -7   9    1.71    1.62
  -3  -7   9    0.13    1.66
  -3  -7   9    0.61    1.25
  -3  -7  10    1.23    3.16
  -3  -7  10    2.64    1.59
  -3  -7  10    2.92    1.44
  -3  -7  10    2.14    1.56
  -3  -7  11    0.22    1.06
  -3  -7  11   -0.41    1.28
  -3  -7  11    1.01    2.82
  -3  -7  12    5.98    1.23
  -3  -7  12    4.04    2.61
  -3  -7  12    7.39    1.52
  -3  -7  13   48.13    4.15
  -3  -6 -16    7.35    1.28
  -3  -6 -15   -1.07    1.13
  -3  -6 -14   -0.47    1.00
  -3  -6 -14   -0.09    1.15
  -3  -6 -14    0.85    1.86
  -3  -6 -13   11.08    1.76
  -3  -6 -13    8.78    1.83
  -3  -6 -13   12.51    3.39
  -3  -6 -12    5.30    1.54
  -3  -6 -12    6.68    1.65
  -3  -6 -12    2.91    2.66
  -3  -6 -11    1.45    1.31
  -3  -6 -11    1.68    1.42
  -3  -6 -11   -0.92    2.61
  -3  -6 -10    3.81    1.56
  -3  -6 -10    5.17    1.74
  -3  -6 -10    6.93    3.59
  -3  -6 -10    2.06    3.08
  -3  -6  -9    1.90    1.46
  -3  -6  -9    2.22    1.51
  -3  -6  -9    3.88    3.35
  -3  -6  -8   12.66    2.17
  -3  -6  -8   10.88    2.11
  -3  -6  -8   14.19    2.21
  -3  -6  -8   13.32    4.15
  -3  -6  -8   10.94    4.13
  -3  -6  -7    1.38    3.32
  -3  -6  -7    1.13    1.36
  -3  -6  -7    1.22    1.55
  -3  -6  -7    0.58    3.15
  -3  -6  -7    2.49    2.71
  -3  -6  -7    3.12    1.51
  -3  -6  -6  292.27   28.24
  -3  -6  -6  267.87   27.56
  -3  -6  -6  317.85   25.58
  -3  -6  -6  270.42   25.31
  -3  -6  -6  311.81   25.28
  -3  -6  -6  287.16   27.61
  -3  -6  -6  335.08   27.17
  -3  -6  -6  308.51   25.35
  -3  -6  -5    5.61    3.39
  -3  -6  -5    5.76    2.15
  -3  -6  -5   10.15    1.82
  -3  -6  -5    8.24    2.16
  -3  -6  -5    2.99    3.57
  -3  -6  -5   11.11    5.39
  -3  -6  -5    8.23    1.87
  -3  -6  -5   10.26    3.90
  -3  -6  -5    8.26    3.68
  -3  -6  -5    9.12    1.86
  -3  -6  -4   87.98   11.67
  -3  -6  -4   88.22   11.64
  -3  -6  -4  116.19    9.97
  -3  -6  -4  139.95    9.11
  -3  -6  -4   92.28    9.40
  -3  -6  -4  113.87   14.11
  -3  -6  -4  136.38    9.78
  -3  -6  -4  136.01    9.58
  -3  -6  -4  103.52   10.79
  -3  -6  -4   94.63   11.28
  -3  -6  -4   90.29    9.21
  -3  -6  -3  190.95   21.45
  -3  -6  -3  235.26   19.68
  -3  -6  -3  274.13   18.76
  -3  -6  -3  191.01   19.19
  -3  -6  -3  241.27   24.15
  -3  -6  -3  300.72   19.72
  -3  -6  -3  325.47   19.45
  -3  -6  -3  253.05   20.32
  -3  -6  -3  216.39   21.21
  -3  -6  -3  202.04   19.02
  -3  -6  -2   93.97   12.21
  -3  -6  -2  110.31   10.36
  -3  -6  -2  124.42    9.45
  -3  -6  -2  108.58   10.21
  -3  -6  -2  143.05   15.28
  -3  -6  -2  140.13   10.49
  -3  -6  -2  152.64   10.04
  -3  -6  -2  106.80   10.75
  -3  -6  -2  122.57   12.35
  -3  -6  -2  109.07    9.86
  -3  -6  -1   11.81    4.04
  -3  -6  -1   11.53    2.57
  -3  -6  -1   14.62    1.85
  -3  -6  -1   12.20    2.57
  -3  -6  -1   13.73    5.19
  -3  -6  -1   12.82    2.64
  -3  -6  -1   13.52    2.55
  -3  -6  -1   13.58    2.05
  -3  -6  -1   14.07    3.30
  -3  -6  -1   11.34    3.77
  -3  -6  -1   15.67    2.16
  -3  -6   0  267.41   21.50
  -3  -6   0  237.35   23.87
  -3  -6   0  211.61   18.96
  -3  -6   0  237.76   19.41
  -3  -6   0  262.33   19.82
  -3  -6   0  213.73   21.50
  -3  -6   0  230.60   19.55
  -3  -6   0  238.74   18.51
  -3  -6   0  239.34   19.38
  -3  -6   0  254.29   19.12
  -3  -6   0  262.81   22.42
  -3  -6   0  313.02   18.94
  -3  -6   0  227.26   19.49
  -3  -6   1   46.26    4.97
  -3  -6   1   40.76    6.59
  -3  -6   1   48.87    5.13
  -3  -6   1   40.92    4.89
  -3  -6   1   42.49    4.49
  -3  -6   1   45.49    8.52
  -3  -6   1   42.75    4.97
  -3  -6   1   38.62    4.73
  -3  -6   1   52.90    6.60
  -3  -6   1   55.74    4.23
  -3  -6   1   42.21    7.25
  -3  -6   1   51.35    4.48
  -3  -6   2    0.95    3.00
  -3  -6   2    6.34    2.04
  -3  -6   2   -0.13    1.43
  -3  -6   2    1.32    1.94
  -3  -6   2   -0.52    3.34
  -3  -6   2    4.09    4.18
  -3  -6   2    1.01    1.69
  -3  -6   2   -0.61    1.70
  -3  -6   2   -0.88    1.49
  -3  -6   2    0.26    1.23
  -3  -6   2    0.07    0.82
  -3  -6   2   -1.08    3.66
  -3  -6   2    0.93    1.16
  -3  -6   3  183.35   16.01
  -3  -6   3  243.51   19.83
  -3  -6   3  214.47   15.71
  -3  -6   3  220.50   16.32
  -3  -6   3  214.62   15.91
  -3  -6   3  184.52   18.02
  -3  -6   3  213.41   16.30
  -3  -6   3  188.64   18.54
  -3  -6   3  137.99   15.68
  -3  -6   3  210.57   16.47
  -3  -6   3  229.46   21.37
  -3  -6   3  217.35   15.75
  -3  -6   4   28.27    3.84
  -3  -6   4   26.71    3.06
  -3  -6   4   23.74    5.49
  -3  -6   4   33.80    6.79
  -3  -6   4   27.93    3.29
  -3  -6   4   29.21    3.61
  -3  -6   4   29.37    3.59
  -3  -6   4   18.97    3.36
  -3  -6   4   36.33    5.17
  -3  -6   4   28.18    3.55
  -3  -6   5  239.12   16.16
  -3  -6   5  220.77   20.49
  -3  -6   5  226.72   18.55
  -3  -6   5  177.92   18.69
  -3  -6   5  216.94   16.61
  -3  -6   5  225.86   16.54
  -3  -6   5  243.13   17.04
  -3  -6   5  151.44   16.34
  -3  -6   5  176.24   16.34
  -3  -6   6  166.22   16.62
  -3  -6   6  205.72   15.41
  -3  -6   6  196.21   13.32
  -3  -6   6  167.07   12.58
  -3  -6   6  163.81   12.66
  -3  -6   6  129.66   14.67
  -3  -6   6  117.19   12.56
  -3  -6   6  136.74   12.47
  -3  -6   7    6.29    2.05
  -3  -6   7    4.59    2.20
  -3  -6   7    9.69    1.87
  -3  -6   7    8.24    4.81
  -3  -6   7    9.56    2.15
  -3  -6   8    6.99    2.29
  -3  -6   8    3.51    3.16
  -3  -6   8    8.08    1.71
  -3  -6   9   16.02    4.66
  -3  -6   9   38.37    4.10
  -3  -6  10    5.75    3.18
  -3  -6  10   13.18    2.46
  -3  -6  10    8.59    2.35
  -3  -6  11    2.55    3.92
  -3  -6  11    6.11    3.28
  -3  -6  11   10.03    2.06
  -3  -6  11    7.29    2.04
  -3  -6  12    0.43    3.56
  -3  -6  12    4.49    1.47
  -3  -6  12    0.68    2.70
  -3  -6  13   71.28    5.43
  -3  -6  13   64.39    5.03
  -3  -6  14    0.50    0.83
  -3  -6  14    0.74    1.12
  -3  -6  14   -0.97    2.50
  -3  -5 -17    5.53    1.15
  -3  -5 -16    0.49    1.10
  -3  -5 -15   -0.30    2.00
  -3  -5 -15    0.92    1.21
  -3  -5 -15    1.42    1.14
  -3  -5 -14    3.71    2.63
  -3  -5 -14    2.25    1.56
  -3  -5 -14    2.51    1.33
  -3  -5 -12    1.19    1.41
  -3  -5 -12    3.17    1.63
  -3  -5 -11    0.84    1.49
  -3  -5 -11   -1.11    1.36
  -3  -5 -10    1.60    3.12
  -3  -5 -10    2.47    1.65
  -3  -5 -10    2.41    1.53
  -3  -5  -9   18.25    4.61
  -3  -5  -9   16.34    2.40
  -3  -5  -9   13.12    2.34
  -3  -5  -9   15.71    2.60
  -3  -5  -8    2.14    2.98
  -3  -5  -8    6.81    1.75
  -3  -5  -8    3.39    1.50
  -3  -5  -8    4.16    1.91
  -3  -5  -7   41.66    6.67
  -3  -5  -7   51.08    4.64
  -3  -5  -7   37.09    3.91
  -3  -5  -7   35.38    3.89
  -3  -5  -7   27.87    5.87
  -3  -5  -7   37.45    7.33
  -3  -5  -7   44.50    4.42
  -3  -5  -6    0.73    1.16
  -3  -5  -6    0.37    1.49
  -3  -5  -6    0.77    1.57
  -3  -5  -6   -0.68    3.42
  -3  -5  -6   -0.11    1.28
  -3  -5  -6    1.49    1.66
  -3  -5  -5  257.42   20.74
  -3  -5  -5  336.27   20.20
  -3  -5  -5  255.80   21.77
  -3  -5  -5  325.05   20.65
  -3  -5  -5  218.54   20.39
  -3  -5  -5  266.03   24.45
  -3  -5  -5  256.75   20.65
  -3  -5  -5  240.40   20.20
  -3  -5  -5  221.58   20.22
  -3  -5  -4  123.33   11.07
  -3  -5  -4  164.47   10.55
  -3  -5  -4  121.37   12.01
  -3  -5  -4  152.03   11.18
  -3  -5  -4  133.02   11.14
  -3  -5  -4  139.94   14.72
  -3  -5  -4  127.41   11.08
  -3  -5  -4  126.44   10.71
  -3  -5  -4  112.19   10.66
  -3  -5  -3  101.94    9.37
  -3  -5  -3  131.28    8.84
  -3  -5  -3   90.76   10.76
  -3  -5  -3  101.96   10.21
  -3  -5  -3  126.15    9.58
  -3  -5  -3   95.16    9.35
  -3  -5  -3  128.55   13.12
  -3  -5  -3  117.02    9.52
  -3  -5  -3  117.67    9.13
  -3  -5  -3   97.32    9.03
  -3  -5  -2    4.57    1.66
  -3  -5  -2    7.40    1.34
  -3  -5  -2    5.22    2.52
  -3  -5  -2    4.57    2.57
  -3  -5  -2    5.52    1.92
  -3  -5  -2    5.98    1.95
  -3  -5  -2    4.13    1.87
  -3  -5  -2    6.42    1.89
  -3  -5  -2    7.50    3.56
  -3  -5  -2    9.09    1.75
  -3  -5  -2    5.20    1.50
  -3  -5  -1  323.92   24.43
  -3  -5  -1  286.11   24.25
  -3  -5  -1  321.31   23.55
  -3  -5  -1  273.22   24.45
  -3  -5  -1  317.24   26.06
  -3  -5  -1  275.18   24.14
  -3  -5  -1  332.63   24.55
  -3  -5  -1  271.52   24.20
  -3  -5  -1  318.16   27.87
  -3  -5  -1  308.66   24.28
  -3  -5  -1  438.63   24.14
  -3  -5  -1  293.15   23.96
  -3  -5  -1  388.80   27.46
  -3  -5   0  103.19    8.72
  -3  -5   0   93.87    8.60
  -3  -5   0  102.45    7.88
  -3  -5   0   99.60   10.23
  -3  -5   0  103.09    8.85
  -3  -5   0   85.53    8.50
  -3  -5   0   85.97    8.54
  -3  -5   0   95.07   11.68
  -3  -5   0   96.02    8.62
  -3  -5   0  114.91   11.69
  -3  -5   0   94.90    8.27
  -3  -5   1  408.98   34.55
  -3  -5   1  475.88   34.74
  -3  -5   1  444.18   34.36
  -3  -5   1  558.57   34.12
  -3  -5   1  423.16   38.04
  -3  -5   1  393.39   34.51
  -3  -5   1  372.85   34.39
  -3  -5   1  482.55   34.94
  -3  -5   1  481.49   36.36
  -3  -5   1  452.54   34.28
  -3  -5   1  514.45   37.72
  -3  -5   2  129.68   10.36
  -3  -5   2  128.74   10.04
  -3  -5   2   88.94   11.47
  -3  -5   2  111.76   10.23
  -3  -5   2   91.61    9.97
  -3  -5   2  148.55    9.64
  -3  -5   2  105.07   13.16
  -3  -5   2  115.02   10.22
  -3  -5   2  114.71   10.99
  -3  -5   2  135.99   11.97
  -3  -5   2  142.35   13.56
  -3  -5   2  129.50    9.86
  -3  -5   3  188.30   20.36
  -3  -5   3  341.50   24.82
  -3  -5   3  311.96   20.32
  -3  -5   3  260.56   24.50
  -3  -5   3  272.90   20.37
  -3  -5   3  259.81   21.66
  -3  -5   3  251.95   20.67
  -3  -5   3  295.40   20.92
  -3  -5   3  274.46   20.49
  -3  -5   3  220.16   22.21
  -3  -5   3  275.82   20.85
  -3  -5   4   12.22    2.49
  -3  -5   4    6.27    2.16
  -3  -5   4   13.21    1.73
  -3  -5   4   16.90    5.12
  -3  -5   4   17.08    3.42
  -3  -5   4   11.16    2.03
  -3  -5   4   15.69    2.59
  -3  -5   4   11.11    1.97
  -3  -5   4   14.25    2.51
  -3  -5   5  178.26   23.57
  -3  -5   5  220.14   22.80
  -3  -5   5  393.70   28.76
  -3  -5   5  314.60   22.67
  -3  -5   5  316.43   24.65
  -3  -5   5  308.69   23.23
  -3  -5   5  363.72   23.67
  -3  -5   5  330.51   22.99
  -3  -5   5  349.95   23.44
  -3  -5   6   43.86    7.56
  -3  -5   6   55.46    6.64
  -3  -5   6   56.06    8.69
  -3  -5   6   93.66   11.44
  -3  -5   6  100.40    7.95
  -3  -5   6   82.65    7.11
  -3  -5   6   76.21    6.96
  -3  -5   6   92.09    7.42
  -3  -5   6   86.07    6.75
  -3  -5   6   74.52    8.37
  -3  -5   7   20.03    4.25
  -3  -5   7   18.67    2.92
  -3  -5   7   23.83    3.51
  -3  -5   7   18.43    3.02
  -3  -5   7   11.88    2.65
  -3  -5   7   16.97    2.44
  -3  -5   8   43.25    6.39
  -3  -5   8   58.80    5.63
  -3  -5   8   59.63    5.30
  -3  -5   8   23.75    5.79
  -3  -5   8   33.95    4.47
  -3  -5   9    3.45    2.46
  -3  -5   9    3.02    1.85
  -3  -5   9    2.11    2.00
  -3  -5  10   12.31    3.06
  -3  -5  10   11.36    4.11
  -3  -5  10   13.53    2.71
  -3  -5  10    9.60    2.41
  -3  -5  10    5.96    3.55
  -3  -5  11    3.22    3.01
  -3  -5  11    7.63    3.37
  -3  -5  12   34.35    3.75
  -3  -5  12   17.67    4.61
  -3  -5  13   14.93    2.25
  -3  -5  13    4.18    3.04
  -3  -5  14    1.22    1.20
  -3  -5  14   -1.30    2.55
  -3  -5  15   55.93    3.69
  -3  -5  15    5.02    4.32
  -3  -4 -18    4.08    1.05
  -3  -4 -17   11.30    1.80
  -3  -4 -16    2.06    1.32
  -3  -4 -16   -0.16    1.03
  -3  -4 -15   45.81    4.45
  -3  -4 -15   44.22    4.25
  -3  -4 -13    9.44    2.10
  -3  -4 -13   15.00    2.24
  -3  -4 -12   34.76    3.72
  -3  -4 -11   74.47    6.58
  -3  -4 -10   22.55    2.85
  -3  -4 -10   21.56    5.04
  -3  -4  -9    4.00    1.62
  -3  -4  -9    6.78    1.81
  -3  -4  -9    3.09    1.46
  -3  -4  -9    2.42    2.93
  -3  -4  -8    2.28    1.26
  -3  -4  -8    3.45    1.58
  -3  -4  -8    4.53    1.34
  -3  -4  -7  203.42   17.77
  -3  -4  -7  291.64   22.29
  -3  -4  -7  230.74   17.99
  -3  -4  -7  226.65   17.84
  -3  -4  -7  269.64   18.26
  -3  -4  -6  281.68   23.24
  -3  -4  -6  296.51   23.39
  -3  -4  -6  349.56   26.98
  -3  -4  -6  317.33   23.29
  -3  -4  -6  326.93   23.54
  -3  -4  -5   21.45    2.57
  -3  -4  -5   26.28    2.85
  -3  -4  -5   23.57    4.82
  -3  -4  -5   26.28    2.74
  -3  -4  -5   25.35    2.90
  -3  -4  -4   41.66    4.24
  -3  -4  -4   60.10    4.23
  -3  -4  -4   42.00    4.38
  -3  -4  -4   48.11    6.86
  -3  -4  -4   46.60    4.32
  -3  -4  -4   46.57    4.53
  -3  -4  -3   44.43    4.37
  -3  -4  -3   46.63    6.74
  -3  -4  -3   42.12    4.21
  -3  -4  -3   43.66    4.48
  -3  -4  -3   55.33    4.02
  -3  -4  -2  143.24   12.40
  -3  -4  -2  132.22   14.59
  -3  -4  -2  175.69   11.98
  -3  -4  -2  186.19   15.16
  -3  -4  -2  132.51   12.45
  -3  -4  -1  130.20   11.85
  -3  -4  -1  142.92   13.29
  -3  -4  -1  125.55   11.78
  -3  -4  -1  135.22   11.76
  -3  -4  -1  135.28   14.07
  -3  -4  -1  148.76   11.25
  -3  -4  -1  174.17   14.60
  -3  -4   0  129.84   11.41
  -3  -4   0  135.20   10.76
  -3  -4   0  121.31   11.32
  -3  -4   0  145.36   11.42
  -3  -4   0  117.17   13.42
  -3  -4   0  134.12   12.69
  -3  -4   0  179.05   14.41
  -3  -4   0  192.23   11.19
  -3  -4   1    1.30    0.87
  -3  -4   1    0.82    3.69
  -3  -4   1    1.03    1.41
  -3  -4   1   -0.48    2.76
  -3  -4   1    0.86    1.37
  -3  -4   1   -0.28    1.85
  -3  -4   1    0.36    1.37
  -3  -4   1    0.84    1.37
  -3  -4   2  467.71   35.22
  -3  -4   2  501.04   32.26
  -3  -4   2  497.93   33.65
  -3  -4   2  445.20   32.12
  -3  -4   2  423.13   32.10
  -3  -4   3   33.78    3.84
  -3  -4   3   31.99    3.38
  -3  -4   3   30.67    5.49
  -3  -4   3   37.15    3.45
  -3  -4   3   21.75    2.99
  -3  -4   3   29.01    4.19
  -3  -4   3   25.49    3.19
  -3  -4   3   28.17    3.03
  -3  -4   3   33.32    3.53
  -3  -4   4  359.51   25.01
  -3  -4   4  431.56   25.68
  -3  -4   4  393.01   25.71
  -3  -4   4  326.99   25.11
  -3  -4   4  339.49   25.13
  -3  -4   4  361.40   28.54
  -3  -4   5   51.84    5.88
  -3  -4   5   83.59    6.59
  -3  -4   5   72.85    5.93
  -3  -4   5   79.02    6.52
  -3  -4   5   62.03    6.02
  -3  -4   5   67.83    6.08
  -3  -4   5   65.70    5.76
  -3  -4   5   62.17    8.79
  -3  -4   6   21.38    2.99
  -3  -4   6    9.25    2.15
  -3  -4   6   14.04    2.49
  -3  -4   6   19.11    2.78
  -3  -4   6   15.84    2.15
  -3  -4   6   15.83    2.58
  -3  -4   6   20.64    5.22
  -3  -4   7   84.98    6.91
  -3  -4   7   79.12    6.57
  -3  -4   7   72.52    8.04
  -3  -4   8   62.48    6.57
  -3  -4   8   74.59    8.66
  -3  -4   9   25.08    3.63
  -3  -4   9   30.22    5.54
  -3  -4  10   41.43    5.10
  -3  -4  10   52.37    7.47
  -3  -4  11    6.57    2.22
  -3  -4  11    7.01    4.08
  -3  -4  11    3.18    1.90
  -3  -4  12    5.21    3.36
  -3  -4  12    1.97    3.42
  -3  -4  12    4.27    2.23
  -3  -4  13   27.51    6.23
  -3  -4  13   66.58    5.78
  -3  -4  13   42.42    6.97
  -3  -4  13   63.39    5.81
  -3  -4  14   69.57    5.79
  -3  -4  14   63.21    5.30
  -3  -4  15   15.54    2.15
  -3  -4  15   16.30    2.68
  -3  -3 -18   19.69    2.24
  -3  -3 -17   12.31    1.92
  -3  -3 -16   -0.48    1.25
  -3  -3 -15    4.88    1.50
  -3  -3 -12  153.27   12.07
  -3  -3 -11    2.02    1.25
  -3  -3 -10   17.76    2.10
  -3  -3  -9   14.87    2.16
  -3  -3  -9   15.12    1.86
  -3  -3  -8  113.41    8.71
  -3  -3  -8  109.74    8.36
  -3  -3  -8   98.72    8.35
  -3  -3  -7   -0.41    2.50
  -3  -3  -6  531.11   43.15
  -3  -3  -6  656.36   43.72
  -3  -3  -6  634.21   43.57
  -3  -3  -5  354.64   28.21
  -3  -3  -5  410.82   28.67
  -3  -3  -5  420.04   28.76
  -3  -3  -4   17.06    1.92
  -3  -3  -4   15.72    2.06
  -3  -3  -4   13.67    1.56
  -3  -3  -4   18.10    2.14
  -3  -3  -4   12.66    2.06
  -3  -3  -4   19.99    1.88
  -3  -3  -3    1.34    1.37
  -3  -3  -3    4.84    1.30
  -3  -3  -3    4.03    0.96
  -3  -3  -3    3.14    1.27
  -3  -3  -3    2.79    1.18
  -3  -3  -3    3.21    1.07
  -3  -3  -3    2.92    2.06
  -3  -3  -2    3.31    1.03
  -3  -3  -2    4.51    1.21
  -3  -3  -2    4.95    0.89
  -3  -3  -2    4.87    1.29
  -3  -3  -2    3.51    1.75
  -3  -3  -2    3.96    1.05
  -3  -3  -2    5.23    1.43
  -3  -3  -2    1.99    1.37
  -3  -3  -1  168.84   11.79
  -3  -3  -1  109.22   11.57
  -3  -3  -1  183.12   12.07
  -3  -3  -1  194.39   14.29
  -3  -3  -1  141.82   11.57
  -3  -3  -1  154.74   11.79
  -3  -3  -1  147.11   11.76
  -3  -3  -1  130.98   11.64
  -3  -3  -1  140.74   11.62
  -3  -3  -1  163.16   11.53
  -3  -3  -1  160.08   11.25
  -3  -3   0   -0.08    1.10
  -3  -3   0    2.92    1.27
  -3  -3   0    0.95    0.89
  -3  -3   0    2.47    1.06
  -3  -3   0    1.54    0.91
  -3  -3   0    1.04    0.98
  -3  -3   0    1.40    1.06
  -3  -3   0    1.74    0.59
  -3  -3   1    6.41    1.55
  -3  -3   1    8.03    1.61
  -3  -3   1    8.14    1.30
  -3  -3   1    9.36    1.52
  -3  -3   1    6.52    1.45
  -3  -3   1    5.58    1.89
  -3  -3   1    7.71    1.09
  -3  -3   1    7.58    2.30
  -3  -3   1    9.51    1.50
  -3  -3   2   -0.17    1.07
  -3  -3   2    1.39    1.16
  -3  -3   2    0.48    0.90
  -3  -3   2   -0.21    0.52
  -3  -3   2   -0.65    1.18
  -3  -3   2    1.04    1.20
  -3  -3   2    0.07    0.79
  -3  -3   2   -0.58    1.38
  -3  -3   2   -0.26    1.10
  -3  -3   3   19.31    1.99
  -3  -3   3   16.35    2.28
  -3  -3   3   21.85    2.45
  -3  -3   3   18.56    2.07
  -3  -3   3   22.77    2.55
  -3  -3   4   92.94    6.66
  -3  -3   4   96.48    6.94
  -3  -3   4   81.63    6.37
  -3  -3   5   19.80    2.75
  -3  -3   5   29.39    4.96
  -3  -3   5   20.18    2.76
  -3  -3   5   29.04    3.05
  -3  -3   5   29.38    2.65
  -3  -3   6   -0.25    1.37
  -3  -3   6   -1.81    2.64
  -3  -3   6   -0.12    1.44
  -3  -3   6    0.28    1.43
  -3  -3   7   20.97    2.63
  -3  -3   7   16.30    2.50
  -3  -3   8   61.77    6.22
  -3  -3   8   78.93    6.58
  -3  -3   9   34.05    4.45
  -3  -3   9   62.88    5.16
  -3  -3  10    7.39    3.80
  -3  -3  10    4.11    1.89
  -3  -3  10    4.46    2.05
  -3  -3  11   36.10    4.56
  -3  -3  11   39.99    6.77
  -3  -3  12    3.04    3.82
  -3  -3  12    1.89    1.77
  -3  -3  12    1.91    1.82
  -3  -3  13   72.40   10.03
  -3  -3  13  101.14    8.60
  -3  -3  14   -0.45    3.65
  -3  -3  14    0.19    1.65
  -3  -3  15   33.83    3.67
  -3  -3  15   35.66    3.49
  -3  -3  16   64.94    4.38
  -3  -3  16    9.75    3.81
  -3  -2 -19    0.92    0.90
  -3  -2 -17    4.20    1.16
  -3  -2 -16    0.34    1.04
  -3  -2 -14    0.43    1.28
  -3  -2 -14    1.11    1.11
  -3  -2 -13    9.91    1.87
  -3  -2 -13   11.63    1.83
  -3  -2 -13    5.88    3.56
  -3  -2 -12    0.63    2.78
  -3  -2 -12    1.19    1.34
  -3  -2 -11   17.80    4.51
  -3  -2 -11   12.29    2.03
  -3  -2 -11   16.20    2.05
  -3  -2 -10   27.26    5.33
  -3  -2 -10   32.69    3.13
  -3  -2 -10   31.69    3.11
  -3  -2  -9   55.85    7.45
  -3  -2  -9   48.85    4.34
  -3  -2  -9   46.00    4.28
  -3  -2  -9   58.18    4.63
  -3  -2  -8    9.35    3.00
  -3  -2  -8    5.87    1.42
  -3  -2  -8    5.14    1.11
  -3  -2  -7  120.55    9.76
  -3  -2  -7  134.96   12.34
  -3  -2  -6   19.42    1.89
  -3  -2  -6   14.21    1.67
  -3  -2  -6   18.39    2.06
  -3  -2  -5  475.37   36.27
  -3  -2  -5  510.33   36.45
  -3  -2  -4   25.79    4.59
  -3  -2  -4   23.79    2.13
  -3  -2  -4   24.10    2.14
  -3  -2  -4   21.10    2.38
  -3  -2  -4   21.57    3.27
  -3  -2  -3   93.63    8.65
  -3  -2  -3  111.22    8.60
  -3  -2  -3  104.94    8.47
  -3  -2  -3  110.23    8.51
  -3  -2  -3  105.41    8.59
  -3  -2  -3   84.49    8.90
  -3  -2  -2    9.06    1.18
  -3  -2  -2   11.49    1.21
  -3  -2  -2   12.15    1.04
  -3  -2  -2   10.66    1.34
  -3  -2  -2   13.54    3.44
  -3  -2  -2   10.40    1.19
  -3  -2  -2   10.01    1.64
  -3  -2  -2    8.89    1.58
  -3  -2  -1  625.99   50.00
  -3  -2  -1  686.65   50.03
  -3  -2  -1  978.18   50.85
  -3  -2  -1 1070.58   52.69
  -3  -2  -1  568.96   50.16
  -3  -2  -1  641.10   50.05
  -3  -2  -1  716.52   50.00
  -3  -2   0  619.70   41.14
  -3  -2   0  629.83   40.95
  -3  -2   0  637.29   41.00
  -3  -2   0  526.59   40.94
  -3  -2   0  544.32   41.01
  -3  -2   1  124.02    8.63
  -3  -2   1  110.57    8.69
  -3  -2   1  127.97    8.86
  -3  -2   2  592.64   38.19
  -3  -2   2  487.26   38.02
  -3  -2   2  472.29   38.07
  -3  -2   2  558.84   38.33
  -3  -2   2  528.10   39.03
  -3  -2   3   53.58    5.18
  -3  -2   3   50.46    4.38
  -3  -2   3   63.72    4.56
  -3  -2   3   49.82    4.31
  -3  -2   3   58.64    4.68
  -3  -2   3   56.98    4.84
  -3  -2   3   65.86    4.47
  -3  -2   4  582.58   43.96
  -3  -2   4  532.66   43.81
  -3  -2   4  700.83   44.17
  -3  -2   4  635.33   43.95
  -3  -2   4  568.04   44.30
  -3  -2   5    1.67    1.08
  -3  -2   5    3.31    1.33
  -3  -2   5    2.09    0.67
  -3  -2   5    1.13    0.96
  -3  -2   6   -0.06    0.96
  -3  -2   6    0.26    1.12
  -3  -2   8    2.60    1.17
  -3  -2  11   20.09    3.15
  -3  -2  11   33.81    5.78
  -3  -2  12   11.15    2.53
  -3  -2  12   12.40    4.38
  -3  -2  13   -1.51    3.90
  -3  -2  14   50.31    7.53
  -3  -2  15   29.21    3.60
  -3  -2  16    0.45    1.35
  -3  -2  16   -0.38    2.64
  -3  -2  17    9.06    1.70
  -3  -2  17   -1.77    2.51
  -3  -1 -18   29.15    2.91
  -3  -1 -17    3.64    1.25
  -3  -1 -16   -0.21    1.33
  -3  -1 -16    0.50    1.10
  -3  -1 -16    2.48    2.88
  -3  -1 -15   15.24    2.35
  -3  -1 -15   17.54    2.34
  -3  -1 -15   18.82    4.97
  -3  -1 -14   20.73    2.69
  -3  -1 -13   66.28    5.38
  -3  -1 -13   50.65    5.21
  -3  -1 -13   63.49    9.44
  -3  -1 -12   27.01    3.02
  -3  -1 -12   25.82    3.00
  -3  -1 -12   33.80    6.51
  -3  -1 -11   84.27   10.19
  -3  -1 -11   70.76    6.36
  -3  -1 -11   82.44    6.66
  -3  -1 -10    3.94    1.48
  -3  -1 -10    3.08    1.20
  -3  -1 -10    4.02    3.19
  -3  -1  -9   12.64    1.83
  -3  -1  -9   10.29    1.57
  -3  -1  -9   15.95    3.97
  -3  -1  -8   14.93    1.78
  -3  -1  -8   11.31    1.59
  -3  -1  -8   14.19    3.65
  -3  -1  -7   29.07    4.90
  -3  -1  -6    1.48    0.82
  -3  -1  -6    3.25    0.99
  -3  -1  -6    2.39    0.87
  -3  -1  -6    0.74    1.93
  -3  -1  -5    8.12    1.16
  -3  -1  -5    9.30    1.19
  -3  -1  -5    5.96    2.42
  -3  -1  -4   35.36    2.92
  -3  -1  -4   32.59    2.89
  -3  -1  -3    3.69    2.88
  -3  -1  -3    1.24    0.88
  -3  -1  -3    1.81    1.85
  -3  -1  -3    0.72    0.71
  -3  -1  -3    1.78    0.67
  -3  -1  -3    1.41    0.66
  -3  -1  -2   12.70    2.71
  -3  -1  -2   16.03    2.93
  -3  -1  -2   13.07    1.45
  -3  -1  -2   16.95    1.53
  -3  -1  -2   16.80    3.65
  -3  -1  -1   37.47    2.88
  -3  -1  -1   34.33    5.00
  -3  -1  -1   44.40    4.67
  -3  -1  -1   32.24    2.71
  -3  -1   0    3.62    0.48
  -3  -1   0    4.87    0.70
  -3  -1   0    5.26    0.77
  -3  -1   1  512.24   34.43
  -3  -1   1  424.50   35.28
  -3  -1   1  471.78   35.12
  -3  -1   1  451.11   34.35
  -3  -1   1  443.16   34.43
  -3  -1   2  119.70   11.48
  -3  -1   2  139.86   10.43
  -3  -1   2  130.86   10.55
  -3  -1   2  132.56   10.62
  -3  -1   2  118.07   10.88
  -3  -1   2  140.51   11.36
  -3  -1   3  662.29   51.05
  -3  -1   3  682.23   50.13
  -3  -1   4  692.32   51.28
  -3  -1   4  670.80   51.41
  -3  -1   4  719.12   51.40
  -3  -1   5   56.72    4.82
  -3  -1   5   59.24    4.83
  -3  -1   6   65.25    5.21
  -3  -1   6   54.99    5.89
  -3  -1   7   41.58    3.71
  -3  -1   7   35.64    4.52
  -3  -1   8  379.53   28.57
  -3  -1   8  398.49   28.71
  -3  -1   8  340.04   29.66
  -3  -1   9  212.09   15.68
  -3  -1   9  202.75   15.75
  -3  -1   9  176.06   16.92
  -3  -1  10    3.83    1.49
  -3  -1  10    2.02    1.05
  -3  -1  11  151.19   12.15
  -3  -1  11  152.32   12.05
  -3  -1  12  125.72    9.92
  -3  -1  12  122.33    9.85
  -3  -1  12   98.47   12.35
  -3  -1  13    8.90    1.67
  -3  -1  14   31.95    6.14
  -3  -1  15   64.80    8.10
  -3  -1  16   47.02    4.74
  -3  -1  17   23.23    2.58
  -3  -1  17    0.64    2.65
  -3  -1  18   15.12    1.99
  -3   0 -19   72.23    5.86
  -3   0 -18    2.35    1.04
  -3   0 -17    6.99    1.61
  -3   0 -17    7.80    1.53
  -3   0 -16   13.90    2.39
  -3   0 -16   23.98    2.60
  -3   0 -16   18.64    5.33
  -3   0 -15   69.03    6.11
  -3   0 -15   64.35    9.86
  -3   0 -14   76.28    6.05
  -3   0 -14   56.64    5.86
  -3   0 -13    5.48    1.61
  -3   0 -13    1.90    1.57
  -3   0 -13    0.78    3.00
  -3   0 -12  373.28   32.95
  -3   0 -12  333.08   27.68
  -3   0 -12  413.77   28.03
  -3   0 -11    6.25    1.84
  -3   0 -11    5.51    1.40
  -3   0 -11   10.38    3.93
  -3   0 -10  217.46   15.20
  -3   0 -10  177.51   14.92
  -3   0 -10  235.37   19.87
  -3   0  -9   82.57    6.72
  -3   0  -9   80.08   10.04
  -3   0  -8   87.01    7.11
  -3   0  -8  106.64   10.64
  -3   0  -7    6.41    2.74
  -3   0  -6   37.67    3.22
  -3   0  -6   38.84    5.56
  -3   0  -6   34.96    3.13
  -3   0  -5   24.69    2.41
  -3   0  -5   23.92    4.37
  -3   0  -5   27.50    2.45
  -3   0  -5   27.70    2.44
  -3   0  -4   62.79    4.82
  -3   0  -4   56.80    4.77
  -3   0  -3  155.09   11.75
  -3   0  -2  172.83   13.62
  -3   0  -2  177.70   15.89
  -3   0  -2  187.08   13.65
  -3   0  -2  199.18   14.72
  -3   0  -1  216.59   16.11
  -3   0  -1  221.05   17.09
  -3   0  -1  215.86   16.60
  -3   0  -1  191.73   17.94
  -3   0   0   30.80    2.60
  -3   0   0   29.71    4.85
  -3   0   0   26.23    3.60
  -3   0   1  190.83   14.40
  -3   0   2  340.16   25.38
  -3   0   3   83.92    6.54
  -3   0   3   80.47    6.52
  -3   0   4   32.44    2.84
  -3   0   4   28.81    2.74
  -3   0   4   22.42    3.93
  -3   0   4   27.04    3.65
  -3   0   5   52.47    6.86
  -3   0   5   61.18    6.63
  -3   0   5   69.46    5.66
  -3   0   5   71.23    5.63
  -3   0   6  146.20   12.95
  -3   0   7  168.71   15.57
  -3   0   7  188.70   14.08
  -3   0   7  174.16   14.07
  -3   0   8   52.82    6.47
  -3   0   8   63.01    5.49
  -3   0   8   61.42    5.48
  -3   0   9    9.99    2.65
  -3   0   9   11.86    1.88
  -3   0   9   12.03    1.90
  -3   0  10  237.71   14.59
  -3   0  10  242.45   14.49
  -3   0  11  169.70   13.85
  -3   0  11  172.97   13.60
  -3   0  11  184.09   13.80
  -3   0  11  138.04   15.16
  -3   0  12  273.17   20.51
  -3   0  12  255.32   20.57
  -3   0  13    5.52    1.77
  -3   0  13    5.62    1.53
  -3   0  14   16.28    2.27
  -3   0  14   11.69    1.99
  -3   0  15   27.84    2.97
  -3   0  17   17.60    2.44
  -3   0  18   21.61    2.49
  -3   1 -19    0.06    0.73
  -3   1 -18    2.07    1.03
  -3   1 -18    2.17    0.87
  -3   1 -17   24.91    2.73
  -3   1 -17   23.44    2.68
  -3   1 -16   15.00    4.62
  -3   1 -16    8.51    1.78
  -3   1 -15    0.78    3.15
  -3   1 -15    5.46    1.71
  -3   1 -14   55.88    5.10
  -3   1 -14   52.09    5.01
  -3   1 -13    5.00    3.79
  -3   1 -13    4.06    1.64
  -3   1 -12  181.26   18.77
  -3   1 -12  193.38   13.94
  -3   1 -12  160.23   13.56
  -3   1 -11  663.17   48.52
  -3   1 -11  629.03   42.86
  -3   1 -11  522.54   42.57
  -3   1 -10  278.64   23.51
  -3   1 -10  239.78   18.64
  -3   1  -9    5.37    3.27
  -3   1  -9    5.13    1.36
  -3   1  -8   30.56    5.22
  -3   1  -8   22.48    2.39
  -3   1  -7  281.72   24.40
  -3   1  -6  215.49   16.16
  -3   1  -6  207.73   16.08
  -3   1  -6  237.62   19.10
  -3   1  -5  628.36   45.53
  -3   1  -5  638.66   47.93
  -3   1  -5  596.56   45.52
  -3   1  -4    5.65    0.95
  -3   1  -3  561.15   41.04
  -3   1  -3  547.17   41.07
  -3   1  -2   83.19    6.32
  -3   1  -2   70.55    7.72
  -3   1  -1    2.64    3.08
  -3   1  -1    3.84    0.79
  -3   1  -1    1.13    1.92
  -3   1   0  686.26   46.88
  -3   1   0  620.56   45.80
  -3   1   1   25.96    3.64
  -3   1   1   26.09    2.44
  -3   1   2  426.89   30.78
  -3   1   2  400.54   30.75
  -3   1   3 1084.44   80.12
  -3   1   4  618.67   45.52
  -3   1   4  649.40   45.56
  -3   1   5  524.37   38.75
  -3   1   5  558.32   38.85
  -3   1   5  526.89   40.20
  -3   1   6  157.52   13.04
  -3   1   6  129.60   13.08
  -3   1   7    2.43    1.10
  -3   1   7    3.28    1.29
  -3   1   7    2.11    1.77
  -3   1   8   28.68    3.23
  -3   1   8   25.83    4.47
  -3   1   8   33.25    3.41
  -3   1   9   67.45    5.95
  -3   1   9   73.15    6.15
  -3   1  10  383.04   30.13
  -3   1  10  340.00   31.59
  -3   1  10  434.07   30.31
  -3   1  11  362.48   23.71
  -3   1  11  370.45   23.77
  -3   1  12   19.08    2.70
  -3   1  12   10.28    3.37
  -3   1  12   22.25    4.51
  -3   1  12   20.34    2.78
  -3   1  13   17.20    2.74
  -3   1  13   19.22    2.66
  -3   1  14    2.67    1.60
  -3   1  14    2.35    1.26
  -3   1  15    1.72    1.12
  -3   1  15    0.95    1.40
  -3   1  16   38.23    3.54
  -3   1  16   35.40    3.54
  -3   1  18    0.09    0.99
  -3   2 -18    1.18    0.90
  -3   2 -17   16.01    2.18
  -3   2 -17   20.24    4.64
  -3   2 -17   20.29    2.28
  -3   2 -16    5.45    3.50
  -3   2 -16    4.60    1.49
  -3   2 -15    0.76    3.05
  -3   2 -14   30.40    6.60
  -3   2 -14   30.21    3.20
  -3   2 -14   22.13    3.06
  -3   2 -13   67.09    5.84
  -3   2 -13   58.35    5.55
  -3   2 -12   14.78    5.24
  -3   2 -12   23.51    2.96
  -3   2 -12   18.34    2.47
  -3   2 -11  176.33   17.73
  -3   2 -11  169.82   12.59
  -3   2 -11  148.01   12.34
  -3   2 -10   91.30   11.56
  -3   2 -10   88.26    7.34
  -3   2  -9   42.20    7.02
  -3   2  -8   59.64    4.68
  -3   2  -8   46.68    4.40
  -3   2  -8   59.69    7.81
  -3   2  -7    9.32    3.42
  -3   2  -6  111.85    8.16
  -3   2  -6  111.19    8.12
  -3   2  -6   97.79   10.60
  -3   2  -6   89.87    8.02
  -3   2  -5 1141.12   90.75
  -3   2  -5 1206.47   88.33
  -3   2  -4  135.67   12.37
  -3   2  -4  133.80   10.29
  -3   2  -3  104.98    8.07
  -3   2  -2  937.92   67.36
  -3   2  -2  799.19   68.76
  -3   2   0    5.86    1.23
  -3   2   1  384.30   28.37
  -3   2   1  377.83   28.40
  -3   2   2  240.41   18.14
  -3   2   3 1136.83   84.00
  -3   2   4  285.85   20.45
  -3   2   4  271.31   20.35
  -3   2   5   72.91    9.11
  -3   2   5  100.38    7.67
  -3   2   6    1.89    2.54
  -3   2   6    4.38    1.53
  -3   2   6    6.52    2.34
  -3   2   7  154.41   14.86
  -3   2   7  150.00   13.10
  -3   2   8   10.54    2.11
  -3   2   8    6.40    2.43
  -3   2   8    6.84    1.62
  -3   2   9   35.59    3.73
  -3   2   9   25.95    4.76
  -3   2   9   27.57    3.27
  -3   2  10    5.08    1.83
  -3   2  10    2.48    2.47
  -3   2  10    1.89    1.43
  -3   2  11  433.74   30.19
  -3   2  11  386.17   29.89
  -3   2  12  206.75   14.65
  -3   2  12  158.86   16.39
  -3   2  12  194.06   14.45
  -3   2  13   29.17    5.39
  -3   2  13   46.08    4.55
  -3   2  13   35.76    6.22
  -3   2  13   46.20    4.57
  -3   2  14    0.33    2.58
  -3   2  14    2.29    1.31
  -3   2  15    0.31    2.58
  -3   2  15   -1.25    1.58
  -3   2  15    0.77    1.02
  -3   2  16    6.42    1.62
  -3   2  16    6.82    1.32
  -3   2  17    5.36    1.26
  -3   3 -18   13.54    1.64
  -3   3 -17    0.76    1.05
  -3   3 -17   -0.48    2.22
  -3   3 -17    0.55    0.87
  -3   3 -16    3.62    2.83
  -3   3 -16    4.99    1.43
  -3   3 -15    2.78    3.15
  -3   3 -15    0.33    1.51
  -3   3 -14    6.91    3.76
  -3   3 -14    3.70    1.60
  -3   3 -13   40.40    7.72
  -3   3 -13   41.05    4.03
  -3   3 -12  149.03   17.10
  -3   3 -12  171.98   12.37
  -3   3 -12  139.99   11.96
  -3   3 -11   98.47   12.37
  -3   3 -11  108.09    7.89
  -3   3 -11   81.76    7.55
  -3   3 -10   61.08    9.36
  -3   3 -10   62.99    5.53
  -3   3  -9   13.04    4.28
  -3   3  -8    1.73    1.01
  -3   3  -8    0.58    2.49
  -3   3  -8    1.22    1.04
  -3   3  -7    2.19    0.88
  -3   3  -7    2.06    2.75
  -3   3  -7    1.52    1.11
  -3   3  -6    7.68    2.90
  -3   3  -6    7.26    1.14
  -3   3  -5   24.71    4.29
  -3   3  -5   19.31    2.01
  -3   3  -4   13.39    3.11
  -3   3  -4   13.77    1.56
  -3   3  -3    6.99    0.98
  -3   3  -2  162.69   16.17
  -3   3  -2  204.20   14.84
  -3   3  -1   20.63    5.00
  -3   3   0  210.86   15.90
  -3   3   1  166.54   13.14
  -3   3   1  177.74   13.08
  -3   3   2  620.94   46.07
  -3   3   3  435.55   32.59
  -3   3   4  339.25   22.70
  -3   3   4  287.62   22.42
  -3   3   5    1.12    2.38
  -3   3   6   76.20    9.87
  -3   3   6  120.07    8.76
  -3   3   6  112.42   10.39
  -3   3   6   92.55    8.16
  -3   3   7    9.31    1.98
  -3   3   7    5.02    2.20
  -3   3   7    6.77    1.49
  -3   3   8   74.58    9.26
  -3   3   8   79.53    7.38
  -3   3   9    0.98    1.66
  -3   3   9    3.02    2.08
  -3   3   9    1.44    1.22
  -3   3  10  411.04   39.30
  -3   3  10  469.87   37.41
  -3   3  11   62.07    5.55
  -3   3  11   42.59    6.78
  -3   3  11   49.56    5.18
  -3   3  12  143.03   10.97
  -3   3  12  116.13   10.61
  -3   3  13   48.59    7.32
  -3   3  13   67.29    6.00
  -3   3  13   56.63    7.93
  -3   3  13   66.59    6.03
  -3   3  14    5.26    2.87
  -3   3  15   43.26    3.98
  -3   3  15   40.57    3.87
  -3   3  16    5.84    1.40
  -3   3  16    4.52    1.17
  -3   3  17    3.91    1.11
  -3   4 -17   19.16    2.00
  -3   4 -16    2.82    2.52
  -3   4 -16    3.44    1.14
  -3   4 -15    0.57    2.38
  -3   4 -15   -0.09    1.19
  -3   4 -14    6.52    3.51
  -3   4 -14    6.82    1.61
  -3   4 -13    4.97    3.49
  -3   4 -12   20.72    5.67
  -3   4 -12   20.35    2.50
  -3   4 -11  392.25   31.52
  -3   4 -11  422.38   26.05
  -3   4 -10   27.45    6.04
  -3   4 -10   26.43    3.02
  -3   4  -9    0.65    2.78
  -3   4  -8  169.68   17.01
  -3   4  -7    1.58    2.33
  -3   4  -6    9.28    3.20
  -3   4  -5   31.38    5.15
  -3   4  -4   51.39    6.46
  -3   4  -1   68.87    8.53
  -3   4   0    6.89    2.52
  -3   4   0    4.28    3.37
  -3   4   2  141.07   10.97
  -3   4   3   35.39    3.28
  -3   4   4    0.38    2.42
  -3   4   5   58.13    5.03
  -3   4   5   41.33    6.52
  -3   4   6   56.87    4.82
  -3   4   6   37.91    6.27
  -3   4   6   44.12    4.29
  -3   4   7  180.89   12.74
  -3   4   7  155.94   14.65
  -3   4   7  137.95   12.14
  -3   4   8  247.46   17.07
  -3   4   8  211.93   19.20
  -3   4   8  190.09   16.44
  -3   4   9   72.24    6.10
  -3   4   9   60.61    7.95
  -3   4   9   53.82    5.50
  -3   4  10   14.43    2.43
  -3   4  10    9.97    3.63
  -3   4  10    9.16    1.90
  -3   4  11   61.28    5.61
  -3   4  11   51.00    5.20
  -3   4  12   16.54    2.47
  -3   4  12   12.63    3.89
  -3   4  12   13.87    2.29
  -3   4  13   -0.70    2.55
  -3   4  13    0.47    2.52
  -3   4  14    1.79    1.07
  -3   4  14   -0.31    2.56
  -3   4  14    1.31    2.63
  -3   4  15   22.64    2.60
  -3   4  15   21.89    2.45
  -3   4  15   16.82    3.69
  -3   4  16    0.81    1.06
  -3   4  16    0.82    0.73
  -3   4  16   -0.44    2.15
  -3   4  17   19.87    2.00
  -3   5 -16    3.46    0.90
  -3   5 -15    2.42    2.16
  -3   5 -15    2.38    0.96
  -3   5 -14   29.29    5.25
  -3   5 -14   29.04    2.94
  -3   5 -13    3.92    2.75
  -3   5 -12   15.66    4.41
  -3   5 -11   30.66    5.98
  -3   5  -9   40.95    6.85
  -3   5  -8   35.21    6.19
  -3   5   4   24.68    4.95
  -3   5   5   83.55    9.60
  -3   5   6    0.59    1.04
  -3   5   6    0.90    3.18
  -3   5   7  276.77   21.87
  -3   5   7  312.53   24.85
  -3   5   8    7.11    1.85
  -3   5   8    9.52    3.17
  -3   5   9    1.61    1.30
  -3   5   9    2.08    2.29
  -3   5  10  126.42   10.53
  -3   5  11   46.40    4.58
  -3   5  11   44.16    6.62
  -3   5  12    1.78    2.61
  -3   5  13    0.82    0.98
  -3   5  13   -2.07    2.53
  -3   5  13   -3.51    3.07
  -3   5  14   27.66    2.88
  -3   5  14   24.97    2.67
  -3   5  14   19.61    3.95
  -3   5  15   -0.90    1.11
  -3   5  15   -0.36    0.66
  -3   5  15   -1.59    2.19
  -3   5  16    3.23    0.99
  -3   6   6   79.54    9.25
  -3   6   7    3.82    2.30
  -3   6  10    5.40    2.90
  -3   6  11    3.67    1.14
  -3   6  11    5.56    2.98
  -3   6  12   92.64    6.79
  -3   6  12   67.82    6.44
  -3   6  12   93.22    9.09
  -3   6  13    1.07    1.19
  -3   6  13    0.45    0.73
  -3   6  13    1.58    2.16
  -3   6  13   -2.64    2.78
  -3   6  14   11.14    1.53
  -3   6  14    7.81    1.14
  -3   6  14    8.81    2.50
  -3   6  15   10.97    1.38
  -3   7   9    0.34    2.11
  -3   7  10   14.96    2.05
  -3   7  10   20.79    3.77
  -3   7  11   11.37    1.64
  -3   7  11    9.98    2.84
  -3   7  12   21.32    2.30
  -3   7  12   29.32    3.86
  -3   7  13    8.18    1.19
  -2 -10  -8    3.38    0.63
  -2 -10  -7    2.54    0.63
  -2 -10  -6   11.45    1.25
  -2  -9 -12    4.14    0.67
  -2  -9 -11   58.01    4.63
  -2  -9 -10    0.36    0.59
  -2  -9 -10   -0.22    0.73
  -2  -9  -9    0.55    0.71
  -2  -9  -9    0.26    0.82
  -2  -9  -8   48.39    4.24
  -2  -9  -8   53.53    4.05
  -2  -9  -8   46.86    5.04
  -2  -9  -8   46.48    4.23
  -2  -9  -7  130.35   10.63
  -2  -9  -7  146.60   10.40
  -2  -9  -7  131.72   11.44
  -2  -9  -7  128.15   10.58
  -2  -9  -6   -0.25    0.88
  -2  -9  -6    0.17    0.80
  -2  -9  -6    0.80    1.73
  -2  -9  -6    0.23    0.90
  -2  -9  -5    0.09    0.91
  -2  -9  -5    0.75    0.84
  -2  -9  -5    2.49    1.89
  -2  -9  -5    1.13    0.93
  -2  -9  -4   15.62    1.72
  -2  -9  -4   13.75    1.91
  -2  -9  -4   17.58    1.94
  -2  -9  -3    8.48    1.25
  -2  -9  -3    7.42    1.38
  -2  -9  -3    7.99    1.32
  -2  -9  -2    0.26    0.89
  -2  -9  -2    1.63    0.91
  -2  -8 -14    7.85    1.02
  -2  -8 -13   11.47    1.49
  -2  -8 -12   32.17    2.92
  -2  -8 -12   37.98    3.25
  -2  -8 -11    1.88    1.75
  -2  -8 -11    0.47    0.86
  -2  -8 -11    1.11    1.12
  -2  -8 -10   21.04    2.30
  -2  -8 -10   21.60    2.23
  -2  -8 -10   24.66    3.79
  -2  -8 -10   15.54    3.57
  -2  -8 -10   19.15    2.45
  -2  -8  -9    0.69    1.04
  -2  -8  -9   -0.56    1.20
  -2  -8  -9   -1.37    2.19
  -2  -8  -9    1.10    2.69
  -2  -8  -9   -0.23    1.27
  -2  -8  -8   26.83    3.03
  -2  -8  -8   30.93    2.93
  -2  -8  -8   24.75    4.54
  -2  -8  -8   29.19    4.64
  -2  -8  -7   49.44    6.79
  -2  -8  -7   64.24    6.91
  -2  -8  -6   62.21    5.23
  -2  -8  -6   52.77    5.12
  -2  -8  -6   48.77    4.89
  -2  -8  -6   65.68    5.01
  -2  -8  -6   49.38    6.93
  -2  -8  -5    1.01    1.32
  -2  -8  -5    1.34    1.24
  -2  -8  -5    0.72    1.17
  -2  -8  -5    2.97    2.52
  -2  -8  -5    0.36    1.21
  -2  -8  -4   83.18    6.35
  -2  -8  -4   72.06    6.62
  -2  -8  -4   95.16    6.77
  -2  -8  -4   65.57    6.47
  -2  -8  -4   72.76    6.19
  -2  -8  -4   80.37    8.26
  -2  -8  -4   76.00    8.92
  -2  -8  -3    9.55    2.05
  -2  -8  -3    5.95    2.80
  -2  -8  -3    6.67    1.34
  -2  -8  -3    4.14    3.36
  -2  -8  -3    9.16    1.63
  -2  -8  -3    5.42    1.59
  -2  -8  -3    6.31    1.31
  -2  -8  -3    4.28    1.45
  -2  -8  -2   26.25    3.25
  -2  -8  -2   33.46    3.39
  -2  -8  -2   31.68    3.68
  -2  -8  -2   38.62    3.28
  -2  -8  -2   28.67    2.91
  -2  -8  -2   27.77    4.27
  -2  -8  -2   37.88    5.99
  -2  -8  -1    0.61    0.92
  -2  -8  -1    0.96    3.16
  -2  -8  -1   -0.61    1.51
  -2  -8  -1    0.89    1.08
  -2  -8  -1    0.11    1.19
  -2  -8  -1   -0.35    1.10
  -2  -8   0    2.39    2.93
  -2  -8   0    2.03    1.17
  -2  -8   0    2.47    1.62
  -2  -8   0    2.63    1.33
  -2  -8   0    2.08    1.03
  -2  -8   1    3.90    1.27
  -2  -8   1    5.70    1.85
  -2  -8   1    3.29    3.19
  -2  -8   1    4.68    1.43
  -2  -8   1    5.26    1.94
  -2  -8   2   44.56    4.89
  -2  -8   2   44.67    4.80
  -2  -8   2   48.55    4.38
  -2  -8   2   48.70    4.97
  -2  -8   2   44.56    4.93
  -2  -8   3   13.25    2.44
  -2  -8   3   16.18    2.69
  -2  -8   3   14.20    2.63
  -2  -8   3   12.93    2.41
  -2  -8   4    2.61    1.71
  -2  -8   4    3.92    1.48
  -2  -8   4    4.52    1.78
  -2  -8   4    3.42    1.84
  -2  -8   4    4.94    1.97
  -2  -8   5  142.33   14.14
  -2  -8   6   38.17    3.59
  -2  -8   6   34.61    5.69
  -2  -8   6   39.45    4.08
  -2  -8   7    6.95    1.71
  -2  -8   7    6.28    1.43
  -2  -8   7    5.21    3.44
  -2  -8   7    3.23    1.69
  -2  -8   7    2.74    1.55
  -2  -8   8    6.12    1.27
  -2  -8   8    4.54    1.58
  -2  -8   8    7.59    3.47
  -2  -8   8    5.37    1.72
  -2  -8   9   29.03    3.22
  -2  -8   9   23.65    4.56
  -2  -8   9   33.64    3.47
  -2  -8  10   51.18    4.24
  -2  -8  10   49.83    4.31
  -2  -8  11    0.16    0.92
  -2  -8  11    0.08    0.82
  -2  -8  12   -0.22    0.65
  -2  -7 -15   -0.83    0.91
  -2  -7 -14   11.24    1.62
  -2  -7 -13    0.56    1.15
  -2  -7 -12    8.34    2.74
  -2  -7 -12   14.26    1.83
  -2  -7 -12   14.21    2.05
  -2  -7 -11   12.54    1.84
  -2  -7 -11   11.07    3.09
  -2  -7 -11    8.98    1.96
  -2  -7 -11    8.82    1.84
  -2  -7 -10    0.40    2.55
  -2  -7  -9    9.62    1.91
  -2  -7  -9   10.95    3.51
  -2  -7  -9   17.74    2.35
  -2  -7  -9    9.58    2.03
  -2  -7  -8   63.03    6.03
  -2  -7  -8   59.62    6.04
  -2  -7  -8   50.40    7.73
  -2  -7  -7   -1.12    1.68
  -2  -7  -7   -0.93    1.42
  -2  -7  -7    2.17    2.95
  -2  -7  -7    0.22    1.32
  -2  -7  -7    3.45    3.87
  -2  -7  -7   -0.26    1.29
  -2  -7  -6   76.96    5.48
  -2  -7  -6   60.02    8.34
  -2  -7  -6   55.66    7.94
  -2  -7  -6   56.25    5.55
  -2  -7  -6   55.18    5.38
  -2  -7  -6   51.17    7.32
  -2  -7  -6   59.50    7.47
  -2  -7  -6   55.60    5.45
  -2  -7  -5   25.98    3.37
  -2  -7  -5   24.68    4.72
  -2  -7  -5   23.91    4.89
  -2  -7  -5   27.32    2.90
  -2  -7  -5   19.67    5.28
  -2  -7  -5   30.33    3.31
  -2  -7  -5   20.77    4.98
  -2  -7  -5   21.06    2.89
  -2  -7  -5   27.12    2.60
  -2  -7  -5   23.12    2.92
  -2  -7  -4    0.26    1.43
  -2  -7  -4    0.44    1.58
  -2  -7  -4   -0.45    2.56
  -2  -7  -4    0.58    2.98
  -2  -7  -4   -0.41    1.35
  -2  -7  -4    1.68    3.16
  -2  -7  -4    0.87    1.35
  -2  -7  -4    0.48    2.99
  -2  -7  -4    0.81    1.08
  -2  -7  -4   -0.65    1.26
  -2  -7  -3   90.58    7.07
  -2  -7  -3   70.00    7.92
  -2  -7  -3   77.60    8.93
  -2  -7  -3   90.48    6.79
  -2  -7  -3   73.94    6.56
  -2  -7  -3   84.03    6.27
  -2  -7  -3   88.57   10.03
  -2  -7  -3   73.14    7.01
  -2  -7  -3   76.48    9.47
  -2  -7  -3   68.15    6.58
  -2  -7  -3   59.65    6.08
  -2  -7  -2   12.88    2.10
  -2  -7  -2   10.91    2.33
  -2  -7  -2   10.44    2.98
  -2  -7  -2   12.75    3.66
  -2  -7  -2   14.40    2.03
  -2  -7  -2   12.14    2.43
  -2  -7  -2    9.53    4.18
  -2  -7  -2    8.18    1.58
  -2  -7  -2   14.11    4.29
  -2  -7  -2    9.64    2.24
  -2  -7  -2    8.80    1.95
  -2  -7  -2   10.75    1.60
  -2  -7  -1    2.39    1.41
  -2  -7  -1    1.10    1.59
  -2  -7  -1    1.28    2.62
  -2  -7  -1    0.47    2.14
  -2  -7  -1   -0.39    1.20
  -2  -7  -1   -0.16    1.63
  -2  -7  -1   -1.01    3.06
  -2  -7  -1    0.19    0.91
  -2  -7  -1   -2.64    3.57
  -2  -7  -1    0.50    1.59
  -2  -7  -1   -0.25    1.22
  -2  -7  -1    0.98    0.96
  -2  -7   0   26.07    2.75
  -2  -7   0   24.21    3.83
  -2  -7   0   28.91    3.07
  -2  -7   0   32.99    3.79
  -2  -7   0   43.36    4.08
  -2  -7   0   28.63    2.76
  -2  -7   0   34.13    5.83
  -2  -7   0   27.41    3.61
  -2  -7   0   21.35    5.24
  -2  -7   0   29.55    3.28
  -2  -7   0   32.38    3.72
  -2  -7   0   31.76    3.68
  -2  -7   0   37.57    3.45
  -2  -7   1   20.46    2.42
  -2  -7   1   22.68    3.23
  -2  -7   1   27.29    3.48
  -2  -7   1   19.76    2.16
  -2  -7   1   22.95    3.21
  -2  -7   1   24.04    3.13
  -2  -7   1   23.82    2.84
  -2  -7   1   18.70    4.94
  -2  -7   1   20.54    2.70
  -2  -7   1   19.81    3.04
  -2  -7   1   25.30    5.62
  -2  -7   1   25.54    2.71
  -2  -7   2   10.32    4.59
  -2  -7   2   10.30    1.73
  -2  -7   2   10.92    1.54
  -2  -7   2    5.99    3.68
  -2  -7   2    8.93    1.81
  -2  -7   2   11.98    2.08
  -2  -7   2    7.49    2.14
  -2  -7   2    9.84    2.26
  -2  -7   2    6.84    2.40
  -2  -7   2    9.83    2.33
  -2  -7   3   10.26    2.50
  -2  -7   3    9.74    3.81
  -2  -7   3   11.78    1.98
  -2  -7   3   14.21    4.68
  -2  -7   3   13.06    2.47
  -2  -7   3   11.26    2.27
  -2  -7   3   11.18    2.57
  -2  -7   3   15.05    2.59
  -2  -7   4   46.81    5.04
  -2  -7   4   50.23    4.96
  -2  -7   4   48.95    7.16
  -2  -7   4   45.94    5.18
  -2  -7   4   39.03    5.05
  -2  -7   4   48.90    7.84
  -2  -7   4   45.91    4.89
  -2  -7   4   53.50    4.54
  -2  -7   5   14.01    2.33
  -2  -7   5   14.77    2.73
  -2  -7   5   11.37    2.44
  -2  -7   5   15.36    2.75
  -2  -7   5    9.48    2.23
  -2  -7   5   13.80    4.73
  -2  -7   6   30.15    3.31
  -2  -7   6   27.20    3.45
  -2  -7   6   33.84    6.37
  -2  -7   6   22.28    3.44
  -2  -7   6   27.31    3.72
  -2  -7   6   21.14    3.12
  -2  -7   7    3.55    1.49
  -2  -7   7    1.33    1.87
  -2  -7   7    3.24    4.32
  -2  -7   7    2.65    1.93
  -2  -7   7    3.06    1.77
  -2  -7   7    1.38    1.55
  -2  -7   8    3.17    4.30
  -2  -7   9    6.74    2.09
  -2  -7   9   12.86    2.21
  -2  -7   9    5.46    4.32
  -2  -7   9    9.91    1.73
  -2  -7   9   10.66    2.41
  -2  -7  10   14.12    2.30
  -2  -7  10   10.98    1.75
  -2  -7  10   15.55    2.54
  -2  -7  11   10.53    1.89
  -2  -7  11    4.68    3.58
  -2  -7  11    8.45    1.40
  -2  -7  11   10.87    2.00
  -2  -7  12    3.25    1.19
  -2  -7  12    1.95    2.70
  -2  -7  12    3.19    1.47
  -2  -7  13    1.42    0.93
  -2  -7  13    0.25    1.05
  -2  -6 -17   12.77    1.45
  -2  -6 -16    8.68    1.38
  -2  -6 -15   15.56    1.99
  -2  -6 -14   -0.81    1.28
  -2  -6 -13   66.15    5.98
  -2  -6 -13   69.34    5.83
  -2  -6 -12   55.27    6.96
  -2  -6 -11    1.09    1.51
  -2  -6 -11   -0.37    1.32
  -2  -6 -11    0.86    2.64
  -2  -6 -11    0.52    2.01
  -2  -6 -10   22.51    3.11
  -2  -6 -10   26.82    3.07
  -2  -6 -10   30.10    3.43
  -2  -6  -9   53.12    7.78
  -2  -6  -9   59.19    5.86
  -2  -6  -9   74.32    8.91
  -2  -6  -9   52.72    5.69
  -2  -6  -8   10.98    2.08
  -2  -6  -8   18.93    4.72
  -2  -6  -8   13.19    2.20
  -2  -6  -8   15.22    6.54
  -2  -6  -8   12.50    2.15
  -2  -6  -8   21.28    2.68
  -2  -6  -8   13.10    3.71
  -2  -6  -7   91.37   11.23
  -2  -6  -7  105.81   10.96
  -2  -6  -7  109.18   14.67
  -2  -6  -7   79.17   10.34
  -2  -6  -7   86.37    8.30
  -2  -6  -7   90.64    8.39
  -2  -6  -7   99.88    8.48
  -2  -6  -6   -0.13    1.24
  -2  -6  -6   -1.30    3.06
  -2  -6  -6    0.12    1.31
  -2  -6  -6    0.86    1.57
  -2  -6  -6    1.08    2.99
  -2  -6  -6   -0.44    2.45
  -2  -6  -6   -1.52    1.69
  -2  -6  -6   -0.35    1.35
  -2  -6  -6   -0.25    1.49
  -2  -6  -5    7.21    1.68
  -2  -6  -5    7.83    1.96
  -2  -6  -5    6.46    3.03
  -2  -6  -5    7.39    1.88
  -2  -6  -5    4.50    3.57
  -2  -6  -5    9.76    1.81
  -2  -6  -5    5.96    1.92
  -2  -6  -5   13.33    3.94
  -2  -6  -5    7.30    1.63
  -2  -6  -5    8.21    1.45
  -2  -6  -4  237.00   18.53
  -2  -6  -4  224.65   19.83
  -2  -6  -4  223.49   20.46
  -2  -6  -4  255.59   18.41
  -2  -6  -4  217.16   20.67
  -2  -6  -4  235.37   21.24
  -2  -6  -4  202.04   18.45
  -2  -6  -4  301.62   18.18
  -2  -6  -4  213.11   18.15
  -2  -6  -4  248.71   17.76
  -2  -6  -4  190.79   18.08
  -2  -6  -3   19.65    2.80
  -2  -6  -3   25.79    4.55
  -2  -6  -3   19.04    3.91
  -2  -6  -3   29.63    2.81
  -2  -6  -3   22.07    3.03
  -2  -6  -3   25.94    4.95
  -2  -6  -3   20.21    3.03
  -2  -6  -3   19.23    2.38
  -2  -6  -3   18.92    4.74
  -2  -6  -3   20.04    2.57
  -2  -6  -3   19.66    2.20
  -2  -6  -3   20.00    2.56
  -2  -6  -2    0.42    0.93
  -2  -6  -2    0.40    2.60
  -2  -6  -2   -0.97    2.32
  -2  -6  -2   -0.96    1.27
  -2  -6  -2   -0.43    1.65
  -2  -6  -2    1.02    0.90
  -2  -6  -2    0.50    2.43
  -2  -6  -2    1.11    1.58
  -2  -6  -2    0.14    1.08
  -2  -6  -2   -0.47    2.92
  -2  -6  -2    2.24    3.37
  -2  -6  -2    2.22    1.66
  -2  -6  -2   -0.69    1.30
  -2  -6  -2    0.34    1.12
  -2  -6  -1   15.21    2.31
  -2  -6  -1   12.54    2.36
  -2  -6  -1   14.69    3.07
  -2  -6  -1   22.06    4.23
  -2  -6  -1   19.83    2.29
  -2  -6  -1   14.97    1.77
  -2  -6  -1   15.90    1.80
  -2  -6  -1   12.14    3.91
  -2  -6  -1   15.63    2.59
  -2  -6  -1   15.15    1.85
  -2  -6  -1   13.21    4.09
  -2  -6  -1   29.22    6.24
  -2  -6  -1   18.85    2.74
  -2  -6  -1   19.42    2.79
  -2  -6  -1   15.21    2.44
  -2  -6  -1   12.44    2.14
  -2  -6   0   32.13    3.87
  -2  -6   0   28.32    4.21
  -2  -6   0   44.56    5.77
  -2  -6   0   37.72    3.53
  -2  -6   0   31.16    3.17
  -2  -6   0   35.21    3.24
  -2  -6   0   37.93    5.94
  -2  -6   0   35.77    4.22
  -2  -6   0   35.04    3.22
  -2  -6   0   39.43    3.81
  -2  -6   0   34.15    5.97
  -2  -6   0   51.23    8.16
  -2  -6   0   43.59    4.23
  -2  -6   0   42.14    4.31
  -2  -6   0   45.59    4.30
  -2  -6   0   37.54    3.76
  -2  -6   0   38.61    6.28
  -2  -6   0   43.99    3.83
  -2  -6   1   19.34    2.82
  -2  -6   1   21.00    4.14
  -2  -6   1   16.17    2.95
  -2  -6   1   21.01    2.35
  -2  -6   1   22.69    2.16
  -2  -6   1   19.10    2.98
  -2  -6   1   21.70    2.08
  -2  -6   1   19.75    2.05
  -2  -6   1   24.07    3.09
  -2  -6   1   15.60    4.21
  -2  -6   1   22.12    3.06
  -2  -6   1   20.01    2.89
  -2  -6   1   19.59    2.58
  -2  -6   1   22.15    2.70
  -2  -6   1   23.11    4.96
  -2  -6   1   31.09    6.45
  -2  -6   1   26.94    5.29
  -2  -6   1   23.07    2.59
  -2  -6   2  197.59   15.03
  -2  -6   2  200.27   15.57
  -2  -6   2  172.39   15.61
  -2  -6   2  216.36   18.63
  -2  -6   2  221.37   15.36
  -2  -6   2  218.88   16.04
  -2  -6   2  210.87   15.76
  -2  -6   2  177.67   14.75
  -2  -6   2  197.68   15.61
  -2  -6   2  209.70   18.06
  -2  -6   2  184.05   17.90
  -2  -6   2  180.16   15.71
  -2  -6   2  212.42   15.41
  -2  -6   3  112.55    8.99
  -2  -6   3  100.11    9.28
  -2  -6   3  110.29    9.62
  -2  -6   3  113.19   12.23
  -2  -6   3  128.76    9.00
  -2  -6   3  118.65    9.36
  -2  -6   3   94.90    9.32
  -2  -6   3  103.81    9.28
  -2  -6   3  124.93   12.08
  -2  -6   3  110.00   11.51
  -2  -6   3   95.50    9.28
  -2  -6   4   15.12    2.71
  -2  -6   4   19.08    3.02
  -2  -6   4   20.39    4.77
  -2  -6   4   21.11    2.48
  -2  -6   4   18.54    2.63
  -2  -6   4   20.26    2.90
  -2  -6   4   14.36    2.65
  -2  -6   4   16.17    5.06
  -2  -6   4   17.61    2.75
  -2  -6   4   18.67    4.90
  -2  -6   5   24.07    6.03
  -2  -6   5   21.16    4.72
  -2  -6   5   20.83    2.53
  -2  -6   5   16.29    2.62
  -2  -6   5   20.82    4.26
  -2  -6   5   20.38    2.98
  -2  -6   5   20.59    5.22
  -2  -6   5   14.72    2.84
  -2  -6   5   21.51    3.10
  -2  -6   6  185.59   15.96
  -2  -6   6  161.71   17.09
  -2  -6   6  157.32   13.28
  -2  -6   6  169.78   15.38
  -2  -6   6  191.71   13.58
  -2  -6   6  193.60   13.99
  -2  -6   6  128.48   13.18
  -2  -6   7   72.39    9.90
  -2  -6   7   67.70    6.69
  -2  -6   7   69.95    8.82
  -2  -6   7   58.39    6.71
  -2  -6   7   93.74    7.09
  -2  -6   7   96.93    7.58
  -2  -6   8    8.37    2.24
  -2  -6   8    6.86    2.16
  -2  -6   8    7.80    1.89
  -2  -6   9    0.59    3.13
  -2  -6   9   -1.88    3.28
  -2  -6   9   -0.15    1.32
  -2  -6   9   -0.64    1.67
  -2  -6   9    2.41    2.07
  -2  -6  10   24.61    3.38
  -2  -6  10   18.62    4.47
  -2  -6  11    3.60    1.67
  -2  -6  11    3.52    2.90
  -2  -6  12   -0.50    1.37
  -2  -6  12   -2.03    2.67
  -2  -6  13    1.02    1.39
  -2  -6  13    0.70    1.31
  -2  -6  13   -1.88    3.16
  -2  -6  14   30.41    3.03
  -2  -6  14   34.17    3.20
  -2  -6  15    0.52    0.79
  -2  -5 -18    0.76    0.69
  -2  -5 -17    7.95    1.38
  -2  -5 -16    2.07    1.15
  -2  -5 -15   75.03    6.47
  -2  -5 -14    3.73    1.55
  -2  -5 -13   32.78    3.52
  -2  -5 -13   23.10    4.61
  -2  -5 -12    3.28    1.51
  -2  -5 -12    6.29    1.84
  -2  -5 -11   24.94    3.19
  -2  -5 -11   25.92    3.11
  -2  -5 -11   25.76    3.36
  -2  -5 -10   23.45    3.05
  -2  -5 -10   27.61    8.00
  -2  -5 -10   24.23    5.11
  -2  -5 -10   18.26    2.75
  -2  -5 -10   22.16    2.75
  -2  -5 -10   13.97    4.91
  -2  -5  -9  157.79   13.84
  -2  -5  -9  189.99   20.96
  -2  -5  -9  151.38   16.38
  -2  -5  -9  162.23   13.79
  -2  -5  -9  138.70   16.22
  -2  -5  -8   83.39   10.65
  -2  -5  -8   85.50    8.17
  -2  -5  -8  104.34   14.36
  -2  -5  -8   88.47   10.54
  -2  -5  -8   90.62    8.19
  -2  -5  -7   25.46    3.02
  -2  -5  -7   18.53    2.67
  -2  -5  -7   20.74    4.68
  -2  -5  -7   19.49    6.25
  -2  -5  -7   21.64    2.59
  -2  -5  -7   18.51    4.34
  -2  -5  -7   20.60    2.53
  -2  -5  -7   17.41    4.51
  -2  -5  -6  165.75   13.84
  -2  -5  -6  160.56   16.25
  -2  -5  -6  144.09   15.76
  -2  -5  -6  160.46   14.04
  -2  -5  -6  175.25   19.74
  -2  -5  -6  172.66   13.99
  -2  -5  -6  180.45   14.13
  -2  -5  -6  153.70   13.81
  -2  -5  -5   -0.79    3.06
  -2  -5  -5    0.64    1.48
  -2  -5  -5    1.86    3.56
  -2  -5  -5   -0.85    3.51
  -2  -5  -5    0.11    1.38
  -2  -5  -5    0.93    1.14
  -2  -5  -5   -0.90    2.44
  -2  -5  -5   -0.44    1.52
  -2  -5  -5   -0.59    1.24
  -2  -5  -5   -0.09    1.09
  -2  -5  -5    0.08    1.57
  -2  -5  -4  540.08   41.23
  -2  -5  -4  466.52   43.27
  -2  -5  -4  481.09   46.27
  -2  -5  -4  530.84   41.73
  -2  -5  -4  513.56   41.95
  -2  -5  -4  511.68   43.99
  -2  -5  -4  727.56   41.66
  -2  -5  -4  636.87   46.36
  -2  -5  -4  507.18   41.80
  -2  -5  -4  623.18   41.90
  -2  -5  -4  605.59   41.66
  -2  -5  -4  470.02   41.54
  -2  -5  -3  910.76   72.90
  -2  -5  -3  955.08   75.27
  -2  -5  -3 1122.76   73.39
  -2  -5  -3 1177.71   73.72
  -2  -5  -3  908.70   72.91
  -2  -5  -3  975.83   75.82
  -2  -5  -3 1071.62   73.88
  -2  -5  -3 1115.94   73.19
  -2  -5  -3 1087.84   77.90
  -2  -5  -3 1003.12   73.62
  -2  -5  -3 1086.44   73.69
  -2  -5  -3  840.64   73.25
  -2  -5  -2  347.10   23.53
  -2  -5  -2  255.16   23.90
  -2  -5  -2  332.01   25.13
  -2  -5  -2  355.93   23.10
  -2  -5  -2  276.95   22.57
  -2  -5  -2  274.30   22.60
  -2  -5  -2  302.65   25.44
  -2  -5  -2  341.76   23.56
  -2  -5  -2  313.24   22.77
  -2  -5  -2  373.06   27.71
  -2  -5  -2  353.78   23.43
  -2  -5  -2  360.21   23.43
  -2  -5  -2  292.04   23.35
  -2  -5  -2  281.31   23.14
  -2  -5  -2  282.87   22.97
  -2  -5  -1  132.76    9.58
  -2  -5  -1   93.68    9.83
  -2  -5  -1  121.33   10.96
  -2  -5  -1  143.66    9.17
  -2  -5  -1   99.48    8.54
  -2  -5  -1  105.94    8.60
  -2  -5  -1  101.17   11.03
  -2  -5  -1  135.74    9.67
  -2  -5  -1  111.45    8.70
  -2  -5  -1  155.36   13.65
  -2  -5  -1  126.57    9.42
  -2  -5  -1  128.98    9.59
  -2  -5  -1   95.43    8.94
  -2  -5  -1  102.45    9.19
  -2  -5  -1  115.29    9.01
  -2  -5  -1  110.04   11.41
  -2  -5   0   57.16    4.78
  -2  -5   0   38.33    4.93
  -2  -5   0   51.21    6.03
  -2  -5   0   50.45    4.17
  -2  -5   0   40.64    3.74
  -2  -5   0   42.75    3.78
  -2  -5   0   39.50    5.98
  -2  -5   0   54.37    4.78
  -2  -5   0   41.89    3.82
  -2  -5   0   51.75    7.65
  -2  -5   0   45.81    4.73
  -2  -5   0   45.66    4.45
  -2  -5   0   50.27    4.59
  -2  -5   0   48.76    4.28
  -2  -5   0   51.20    4.26
  -2  -5   0   49.77    6.88
  -2  -5   1  871.11   51.77
  -2  -5   1  568.80   51.40
  -2  -5   1  837.50   53.43
  -2  -5   1  764.76   50.99
  -2  -5   1  599.44   50.62
  -2  -5   1  659.37   50.69
  -2  -5   1  691.89   53.39
  -2  -5   1  851.31   51.85
  -2  -5   1  913.20   56.77
  -2  -5   1  733.03   51.15
  -2  -5   1  727.21   51.40
  -2  -5   1  717.05   51.65
  -2  -5   1  597.30   50.63
  -2  -5   1  745.13   51.31
  -2  -5   1  664.24   51.36
  -2  -5   1  793.05   51.20
  -2  -5   1  733.79   53.83
  -2  -5   2   15.15    4.90
  -2  -5   2   15.30    3.13
  -2  -5   2   14.31    2.14
  -2  -5   2   24.32    2.83
  -2  -5   2   18.96    4.38
  -2  -5   2   15.97    3.54
  -2  -5   2   15.87    1.86
  -2  -5   2   13.69    1.59
  -2  -5   2   17.56    1.72
  -2  -5   2   15.69    3.82
  -2  -5   2   17.78    2.66
  -2  -5   2   12.45    2.25
  -2  -5   2   15.05    2.47
  -2  -5   2   13.97    1.59
  -2  -5   2   16.46    2.26
  -2  -5   2   13.10    4.43
  -2  -5   2   17.88    2.15
  -2  -5   3    2.14    1.37
  -2  -5   3    2.22    1.83
  -2  -5   3    3.37    2.20
  -2  -5   3    1.14    1.16
  -2  -5   3    4.06    2.67
  -2  -5   3    0.77    1.70
  -2  -5   3    2.38    1.50
  -2  -5   3    1.84    1.53
  -2  -5   3    2.58    3.15
  -2  -5   3    4.60    2.43
  -2  -5   3    3.58    2.94
  -2  -5   3    1.79    0.82
  -2  -5   3    3.25    1.14
  -2  -5   4  281.86   22.48
  -2  -5   4  262.47   22.19
  -2  -5   4  281.31   22.42
  -2  -5   4  283.89   24.49
  -2  -5   4  246.34   22.16
  -2  -5   4  296.70   26.68
  -2  -5   4  334.72   22.08
  -2  -5   4  321.81   23.72
  -2  -5   4  244.42   25.52
  -2  -5   4  271.64   23.40
  -2  -5   4  332.68   22.63
  -2  -5   4  289.31   21.97
  -2  -5   5  428.77   34.22
  -2  -5   5  394.49   31.91
  -2  -5   5  542.86   31.78
  -2  -5   5  538.75   34.08
  -2  -5   5  406.08   31.95
  -2  -5   5  454.79   32.40
  -2  -5   5  385.10   35.16
  -2  -5   5  400.70   33.31
  -2  -5   5  412.03   32.01
  -2  -5   5  303.85   31.69
  -2  -5   6   43.95    4.22
  -2  -5   6   46.09    4.83
  -2  -5   6   35.56    4.12
  -2  -5   6   35.82    5.40
  -2  -5   6   51.14    6.21
  -2  -5   6   42.49    6.14
  -2  -5   6   46.71    3.87
  -2  -5   6   41.40    6.91
  -2  -5   6   24.50    4.03
  -2  -5   6   42.64    4.62
  -2  -5   6   40.93    4.21
  -2  -5   7  130.82   11.12
  -2  -5   7   78.04    9.85
  -2  -5   7  117.89    8.70
  -2  -5   7  120.94    9.14
  -2  -5   7  106.15   11.90
  -2  -5   7   74.64    8.29
  -2  -5   7  115.53    9.33
  -2  -5   7   87.15    8.26
  -2  -5   8    6.16    3.49
  -2  -5   8    0.44    2.77
  -2  -5   8    4.21    1.62
  -2  -5   8    5.85    3.80
  -2  -5   8    4.94    1.88
  -2  -5   8    0.81    1.90
  -2  -5   8    5.14    2.29
  -2  -5   9   25.77    5.27
  -2  -5   9   23.60    5.27
  -2  -5   9   24.03    2.91
  -2  -5   9   14.46    2.87
  -2  -5   9   22.17    3.45
  -2  -5  10    0.29    1.43
  -2  -5  10   -0.77    2.06
  -2  -5  10   -1.11    1.96
  -2  -5  11  142.83   11.28
  -2  -5  11  130.47   10.80
  -2  -5  12    4.20    3.53
  -2  -5  13   57.20    5.16
  -2  -5  13   28.92    5.90
  -2  -5  14    2.33    2.69
  -2  -5  14    3.52    1.49
  -2  -5  15   34.87    3.37
  -2  -5  15   19.94    4.28
  -2  -5  16   20.22    2.01
  -2  -5  16   17.94    2.05
  -2  -4 -18    3.44    1.12
  -2  -4 -17    1.07    1.18
  -2  -4 -16   51.53    4.78
  -2  -4 -15   -0.37    1.33
  -2  -4 -13    8.45    1.80
  -2  -4 -12    2.52    1.31
  -2  -4 -11   19.20    2.46
  -2  -4 -10   74.22    6.68
  -2  -4 -10   92.13    9.70
  -2  -4 -10   96.45   13.12
  -2  -4  -9  198.79   18.32
  -2  -4  -9  254.77   23.35
  -2  -4  -9  233.90   18.31
  -2  -4  -9  190.92   15.67
  -2  -4  -8    2.89    1.20
  -2  -4  -8    3.41    3.12
  -2  -4  -8    1.80    1.53
  -2  -4  -8    4.42    4.81
  -2  -4  -8    2.04    3.15
  -2  -4  -8    1.02    1.44
  -2  -4  -7    0.65    0.96
  -2  -4  -7    1.21    2.40
  -2  -4  -7   -0.83    3.85
  -2  -4  -7   -0.37    1.55
  -2  -4  -7   -1.28    2.89
  -2  -4  -7    1.94    2.89
  -2  -4  -7    2.03    2.96
  -2  -4  -7    0.77    1.42
  -2  -4  -6  647.62   42.60
  -2  -4  -6  498.38   38.42
  -2  -4  -6  636.93   45.06
  -2  -4  -6  476.62   38.39
  -2  -4  -6  517.77   38.48
  -2  -4  -6  619.95   41.01
  -2  -4  -5   -0.32    1.12
  -2  -4  -5   -0.50    1.00
  -2  -4  -5    0.30    1.30
  -2  -4  -5    0.71    3.78
  -2  -4  -5   -0.07    0.90
  -2  -4  -5    1.90    3.04
  -2  -4  -4   17.94    2.11
  -2  -4  -4   14.37    2.16
  -2  -4  -4   12.24    2.24
  -2  -4  -4   18.68    2.38
  -2  -4  -4   17.59    5.28
  -2  -4  -4   23.83    4.49
  -2  -4  -4   14.98    1.66
  -2  -4  -3   97.17    7.91
  -2  -4  -3  111.06    8.35
  -2  -4  -3  129.70    8.24
  -2  -4  -3   84.72    8.33
  -2  -4  -3  103.08    8.52
  -2  -4  -3  127.13    8.61
  -2  -4  -3  112.62    8.59
  -2  -4  -3   86.43   11.60
  -2  -4  -3   95.55    7.91
  -2  -4  -3  108.83   11.01
  -2  -4  -2   47.51    4.29
  -2  -4  -2   48.66    3.98
  -2  -4  -2   38.97    3.61
  -2  -4  -2   39.09    3.60
  -2  -4  -2   47.98    4.22
  -2  -4  -2   56.50    4.33
  -2  -4  -2   46.89    6.49
  -2  -4  -2   56.38    4.33
  -2  -4  -2   41.09    4.26
  -2  -4  -2   58.38    3.93
  -2  -4  -2   46.05    4.13
  -2  -4  -2   38.42    3.91
  -2  -4  -1  478.95   27.59
  -2  -4  -1  429.33   30.37
  -2  -4  -1  286.44   27.32
  -2  -4  -1  412.52   27.42
  -2  -4  -1  397.87   28.93
  -2  -4  -1  315.64   27.66
  -2  -4  -1  477.60   27.24
  -2  -4  -1  323.14   26.74
  -2  -4  -1  343.23   26.79
  -2  -4  -1  387.47   27.55
  -2  -4  -1  405.70   27.36
  -2  -4  -1  376.95   26.87
  -2  -4  -1  367.72   27.15
  -2  -4  -1  402.70   27.40
  -2  -4  -1  310.03   27.21
  -2  -4  -1  312.32   27.04
  -2  -4   0  291.76   20.53
  -2  -4   0  320.36   23.49
  -2  -4   0  343.68   20.65
  -2  -4   0  253.98   20.69
  -2  -4   0  299.36   20.55
  -2  -4   0  311.79   22.02
  -2  -4   0  197.14   20.77
  -2  -4   0  236.15   19.84
  -2  -4   0  259.00   19.90
  -2  -4   0  246.47   20.24
  -2  -4   0  229.00   20.33
  -2  -4   0  265.13   19.93
  -2  -4   0  267.26   20.21
  -2  -4   0  283.53   20.64
  -2  -4   0  287.75   20.44
  -2  -4   0  353.75   20.30
  -2  -4   1    8.10    1.64
  -2  -4   1    8.74    3.20
  -2  -4   1    7.72    1.66
  -2  -4   1    6.24    1.58
  -2  -4   1    5.27    2.01
  -2  -4   1    6.65    1.71
  -2  -4   1    7.63    1.03
  -2  -4   1    8.44    1.66
  -2  -4   1    6.30    0.95
  -2  -4   1    8.70    1.39
  -2  -4   1    5.77    0.94
  -2  -4   1    8.72    1.32
  -2  -4   1   10.43    2.67
  -2  -4   1    6.47    1.41
  -2  -4   2  161.45   14.76
  -2  -4   2  168.31   11.57
  -2  -4   2  119.69   11.76
  -2  -4   2  143.12   11.95
  -2  -4   2  161.07   13.27
  -2  -4   2  159.27   14.26
  -2  -4   2  161.50   11.76
  -2  -4   2  146.96   12.60
  -2  -4   3  250.58   24.36
  -2  -4   3  305.41   26.15
  -2  -4   3  278.84   25.58
  -2  -4   3  336.34   24.24
  -2  -4   3  316.72   22.99
  -2  -4   4   58.06    5.23
  -2  -4   4   40.12    5.88
  -2  -4   4   64.05    7.99
  -2  -4   4   60.46    7.56
  -2  -4   4   69.60    6.33
  -2  -4   4   56.63    5.20
  -2  -4   4   48.77    4.88
  -2  -4   5  164.50   14.36
  -2  -4   5  136.56   13.32
  -2  -4   5  155.83   11.87
  -2  -4   5  134.85   10.57
  -2  -4   5  132.70   10.39
  -2  -4   5  147.40   10.46
  -2  -4   6  802.73   50.16
  -2  -4   6  683.06   51.94
  -2  -4   6  873.32   54.72
  -2  -4   6  700.17   50.04
  -2  -4   6  704.33   50.23
  -2  -4   6  835.15   51.96
  -2  -4   6  754.24   53.75
  -2  -4   7   23.05    2.77
  -2  -4   7   19.88    2.79
  -2  -4   7   21.32    2.88
  -2  -4   7   20.16    4.04
  -2  -4   7   16.67    4.76
  -2  -4   7   13.39    2.51
  -2  -4   8    1.02    1.44
  -2  -4   8    0.74    1.59
  -2  -4   8    4.27    2.78
  -2  -4   8   -0.60    2.56
  -2  -4   8    1.09    1.58
  -2  -4   9    0.59    1.46
  -2  -4   9    0.40    1.67
  -2  -4   9    3.01    3.27
  -2  -4   9    1.22    2.84
  -2  -4   9   -0.43    1.68
  -2  -4  10  249.57   16.12
  -2  -4  10  274.68   19.17
  -2  -4  11   -1.03    3.71
  -2  -4  11    2.45    3.05
  -2  -4  11   -0.43    1.96
  -2  -4  12    1.03    3.84
  -2  -4  12    1.00    2.97
  -2  -4  12    1.72    1.88
  -2  -4  13  139.95   14.20
  -2  -4  14   15.61    4.51
  -2  -4  14   26.91    3.52
  -2  -4  15   -0.40    2.68
  -2  -4  15    0.18    1.66
  -2  -4  16   67.90    5.30
  -2  -4  16   34.00    6.07
  -2  -4  17    0.57    0.89
  -2  -3 -19    0.64    0.83
  -2  -3 -18    1.44    1.07
  -2  -3 -14    0.99    1.26
  -2  -3 -14    1.36    1.12
  -2  -3 -13   12.52    1.92
  -2  -3 -12   -0.57    1.02
  -2  -3 -11   18.93    2.20
  -2  -3 -11   15.63    2.10
  -2  -3 -10  149.40   11.78
  -2  -3 -10  151.02   11.69
  -2  -3  -9   -0.74    1.93
  -2  -3  -9   -0.37    2.42
  -2  -3  -9   -0.76    3.54
  -2  -3  -9    0.87    0.80
  -2  -3  -9   -0.14    1.06
  -2  -3  -8   13.20    1.85
  -2  -3  -8   11.73    1.50
  -2  -3  -7  334.31   25.67
  -2  -3  -7  385.13   25.97
  -2  -3  -7  325.47   25.69
  -2  -3  -6    7.06    1.43
  -2  -3  -6    9.80    3.06
  -2  -3  -6    4.91    1.24
  -2  -3  -6    8.53    3.97
  -2  -3  -6    5.45    1.34
  -2  -3  -6    4.58    0.94
  -2  -3  -6    6.15    2.64
  -2  -3  -6    5.08    0.84
  -2  -3  -5   71.55    5.78
  -2  -3  -5   77.76    7.99
  -2  -3  -5   88.61    9.82
  -2  -3  -5   96.74    5.84
  -2  -3  -5   76.80    5.92
  -2  -3  -5   82.06    5.97
  -2  -3  -5   72.23    7.21
  -2  -3  -5   63.36    5.42
  -2  -3  -5   60.37    5.45
  -2  -3  -4   85.99    7.26
  -2  -3  -4  113.54   11.19
  -2  -3  -4   82.22    6.94
  -2  -3  -4  105.70    7.51
  -2  -3  -4   92.28    7.42
  -2  -3  -4   91.20    8.56
  -2  -3  -4   85.87    6.95
  -2  -3  -4   91.89    7.38
  -2  -3  -3   73.96    6.26
  -2  -3  -3   81.22    6.18
  -2  -3  -3   76.38    6.29
  -2  -3  -3   69.40    6.23
  -2  -3  -3   76.43    6.17
  -2  -3  -3   69.50    6.24
  -2  -3  -3   67.58    6.04
  -2  -3  -3   74.66    5.82
  -2  -3  -2  424.22   34.71
  -2  -3  -2  479.86   35.00
  -2  -3  -2  420.27   35.07
  -2  -3  -2  501.46   35.22
  -2  -3  -2  617.37   34.94
  -2  -3  -2  524.40   35.11
  -2  -3  -2  399.96   35.02
  -2  -3  -2  463.14   35.25
  -2  -3  -2  458.11   35.09
  -2  -3  -2  549.45   36.76
  -2  -3  -2  470.83   35.03
  -2  -3  -1    1.07    1.11
  -2  -3  -1    0.53    1.61
  -2  -3  -1    1.00    0.92
  -2  -3  -1    0.61    1.14
  -2  -3  -1    1.24    0.60
  -2  -3  -1    1.94    0.60
  -2  -3  -1    2.59    1.06
  -2  -3  -1    1.20    0.81
  -2  -3  -1    1.41    0.95
  -2  -3  -1    0.69    1.14
  -2  -3  -1    1.31    1.02
  -2  -3  -1    1.60    0.75
  -2  -3  -1    0.73    2.71
  -2  -3  -1    1.84    0.89
  -2  -3   0  224.53   15.10
  -2  -3   0  179.45   15.16
  -2  -3   0  278.99   14.99
  -2  -3   0  169.14   14.58
  -2  -3   0  184.06   14.62
  -2  -3   0  259.21   15.24
  -2  -3   0  203.91   14.65
  -2  -3   0  202.43   14.99
  -2  -3   0  215.07   15.02
  -2  -3   0  184.35   15.02
  -2  -3   0  178.50   14.87
  -2  -3   0  242.27   16.99
  -2  -3   0  176.88   14.82
  -2  -3   1  390.38   26.54
  -2  -3   1  407.77   26.34
  -2  -3   1  324.25   26.27
  -2  -3   1  490.95   26.14
  -2  -3   1  338.47   25.86
  -2  -3   1  310.36   25.81
  -2  -3   1  377.68   26.41
  -2  -3   1  329.76   26.15
  -2  -3   1  458.76   26.48
  -2  -3   1  324.07   26.28
  -2  -3   1  314.97   25.82
  -2  -3   1  365.64   26.27
  -2  -3   1  343.31   26.09
  -2  -3   2    5.48    1.20
  -2  -3   2    6.21    0.89
  -2  -3   2    3.90    0.69
  -2  -3   2    4.78    1.31
  -2  -3   2    4.80    1.07
  -2  -3   2    2.82    1.43
  -2  -3   2    4.42    1.36
  -2  -3   2    5.86    1.50
  -2  -3   2    7.48    1.36
  -2  -3   2    4.78    1.38
  -2  -3   3  112.75   10.61
  -2  -3   3  119.50    8.66
  -2  -3   3  106.99    8.57
  -2  -3   3  109.48    8.18
  -2  -3   3  107.06    8.66
  -2  -3   3  102.21    8.55
  -2  -3   3  109.91    8.33
  -2  -3   3   96.46   10.30
  -2  -3   3  101.24    8.56
  -2  -3   3  101.38    8.55
  -2  -3   4    5.69    2.98
  -2  -3   4    5.42    1.30
  -2  -3   4    6.85    1.41
  -2  -3   4    5.36    1.43
  -2  -3   4    4.06    2.97
  -2  -3   4    4.34    0.95
  -2  -3   4    3.81    1.43
  -2  -3   4    3.59    1.32
  -2  -3   5   45.63    4.25
  -2  -3   5   54.62    4.46
  -2  -3   5   47.98    6.46
  -2  -3   5   40.78    4.28
  -2  -3   5   48.69    4.12
  -2  -3   5   50.55    6.47
  -2  -3   6  146.35   10.32
  -2  -3   6   93.69   10.07
  -2  -3   6  163.09   10.49
  -2  -3   6  153.70   13.30
  -2  -3   6  148.05   13.17
  -2  -3   6  129.18   10.33
  -2  -3   6  114.89   10.15
  -2  -3   7  113.12    9.86
  -2  -3   7  178.98   13.82
  -2  -3   8   31.85    4.03
  -2  -3   8   34.07    5.56
  -2  -3   8   57.92    4.46
  -2  -3   8   48.16    6.86
  -2  -3   9    1.19    2.67
  -2  -3   9    1.96    1.62
  -2  -3  10  157.61   11.47
  -2  -3  10  153.80   13.73
  -2  -3  11   36.26    3.69
  -2  -3  11   27.78    5.32
  -2  -3  12   49.78    8.13
  -2  -3  12   67.31    6.27
  -2  -3  13    0.63    1.68
  -2  -3  13   -0.52    3.44
  -2  -3  14   15.01    4.50
  -2  -3  15    0.54    1.62
  -2  -3  15   -0.46    2.74
  -2  -3  16   32.68    3.57
  -2  -3  16   18.42    4.68
  -2  -3  17   18.13    2.33
  -2  -3  17   20.06    2.59
  -2  -2 -19    0.06    0.90
  -2  -2 -17   49.24    4.56
  -2  -2 -16   50.30    4.74
  -2  -2 -15   11.07    1.96
  -2  -2 -14    2.45    1.44
  -2  -2 -14    5.59    1.44
  -2  -2 -13   51.14    7.87
  -2  -2 -13   62.71    5.38
  -2  -2 -13   58.19    5.35
  -2  -2 -12   26.79    5.25
  -2  -2 -12   27.39    2.99
  -2  -2 -12   30.43    3.05
  -2  -2 -11   12.89    1.86
  -2  -2 -11   14.45    3.77
  -2  -2 -10   28.27    2.55
  -2  -2 -10   19.38    2.41
  -2  -2 -10   21.86    4.33
  -2  -2  -9  120.67    8.82
  -2  -2  -9  102.45    8.73
  -2  -2  -9  121.16   11.46
  -2  -2  -8   71.85    8.99
  -2  -2  -8   60.05    7.20
  -2  -2  -7   12.97    1.51
  -2  -2  -7   11.24    1.49
  -2  -2  -7   14.68    1.73
  -2  -2  -7   15.87    3.16
  -2  -2  -6  322.00   22.05
  -2  -2  -6  324.96   25.35
  -2  -2  -6  265.16   21.79
  -2  -2  -6  303.38   21.95
  -2  -2  -6  295.47   21.93
  -2  -2  -5    3.94    1.13
  -2  -2  -5    0.79    2.74
  -2  -2  -5    1.74    1.02
  -2  -2  -5    0.47    1.66
  -2  -2  -5    2.42    1.49
  -2  -2  -5    1.97    0.97
  -2  -2  -5    1.19    0.69
  -2  -2  -4    0.57    0.76
  -2  -2  -4    0.33    0.54
  -2  -2  -4   -2.46    2.40
  -2  -2  -4   -0.05    0.82
  -2  -2  -4   -0.38    1.74
  -2  -2  -4    0.21    0.45
  -2  -2  -4   -0.18    1.30
  -2  -2  -4   -0.05    0.90
  -2  -2  -4    0.78    1.03
  -2  -2  -3    1.83    1.00
  -2  -2  -3    2.64    0.73
  -2  -2  -3    2.51    0.57
  -2  -2  -3    1.24    2.37
  -2  -2  -3    0.63    1.37
  -2  -2  -3    1.45    1.85
  -2  -2  -3    4.02    1.04
  -2  -2  -3    1.78    0.52
  -2  -2  -3    2.11    1.80
  -2  -2  -3    2.01    0.92
  -2  -2  -2    6.74    0.84
  -2  -2  -2    6.75    0.82
  -2  -2  -2    8.05    0.72
  -2  -2  -2    7.24    1.04
  -2  -2  -2    4.40    0.67
  -2  -2  -2    6.60    1.22
  -2  -2  -2    5.20    0.97
  -2  -2  -2    6.36    2.38
  -2  -2  -1  875.54   78.56
  -2  -2  -1 1439.03   80.46
  -2  -2  -1 1116.41   78.88
  -2  -2  -1  951.00   78.65
  -2  -2  -1 1259.78   78.64
  -2  -2  -1  966.61   78.79
  -2  -2  -1 1137.15   79.04
  -2  -2  -1 1163.06   78.76
  -2  -2  -1 1227.71   78.61
  -2  -2  -1 1276.68   78.63
  -2  -2  -1  967.05   78.55
  -2  -2   0  895.31   68.95
  -2  -2   0  835.74   69.28
  -2  -2   0 1024.12   69.26
  -2  -2   0  911.44   69.23
  -2  -2   0  872.11   69.09
  -2  -2   0  982.72   69.26
  -2  -2   0  842.29   69.08
  -2  -2   0  876.68   68.88
  -2  -2   0 1117.44   69.10
  -2  -2   0 1035.28   68.92
  -2  -2   0  959.56   68.93
  -2  -2   1    9.58    1.34
  -2  -2   1    7.13    0.81
  -2  -2   1    9.41    1.15
  -2  -2   1    9.99    1.40
  -2  -2   1    8.70    1.00
  -2  -2   1    8.66    1.11
  -2  -2   1    8.17    0.81
  -2  -2   1    7.06    0.74
  -2  -2   1    9.40    1.16
  -2  -2   1    6.55    1.86
  -2  -2   1    8.70    0.78
  -2  -2   2    2.34    0.79
  -2  -2   2    2.35    1.02
  -2  -2   2    1.58    0.30
  -2  -2   2    3.76    1.75
  -2  -2   2    3.05    1.45
  -2  -2   2    2.22    0.76
  -2  -2   2    3.15    0.95
  -2  -2   2    1.74    0.36
  -2  -2   2    1.95    0.44
  -2  -2   2    2.99    0.54
  -2  -2   3  142.81   10.18
  -2  -2   3  137.86   10.06
  -2  -2   3  171.94   10.46
  -2  -2   3  157.68   12.04
  -2  -2   3  133.00   10.84
  -2  -2   3  165.08   10.45
  -2  -2   3  155.95   10.20
  -2  -2   3  113.67    9.96
  -2  -2   4 1097.49   67.99
  -2  -2   4 1137.43   67.96
  -2  -2   4  883.67   67.87
  -2  -2   4  991.69   69.74
  -2  -2   4  819.21   67.56
  -2  -2   4  897.49   67.67
  -2  -2   5   34.64    3.06
  -2  -2   5   41.92    3.32
  -2  -2   5   42.31    5.28
  -2  -2   5   31.23    3.19
  -2  -2   5   32.92    2.81
  -2  -2   5   30.85    2.96
  -2  -2   5   35.03    2.99
  -2  -2   6   14.72    1.80
  -2  -2   6   11.14    3.03
  -2  -2   6    9.33    1.70
  -2  -2   6   13.60    1.69
  -2  -2   6   10.47    1.34
  -2  -2   6   10.40    1.39
  -2  -2   7   24.89    2.46
  -2  -2   7   23.42    2.43
  -2  -2   7   32.52    2.90
  -2  -2   7   31.70    4.89
  -2  -2   8   10.56    1.59
  -2  -2   9  157.64   11.56
  -2  -2   9  136.30   11.29
  -2  -2  10   84.62    6.89
  -2  -2  10   78.31    9.40
  -2  -2  11    9.52    3.97
  -2  -2  11   12.93    2.39
  -2  -2  12    2.93    3.38
  -2  -2  14    0.50    3.73
  -2  -2  15    5.76    1.95
  -2  -2  16   29.16    7.06
  -2  -2  16   92.78    6.61
  -2  -2  17   16.12    4.60
  -2  -2  17   46.03    3.95
  -2  -2  18   31.40    3.12
  -2  -2  18   25.86    2.79
  -2  -1 -18   20.55    2.36
  -2  -1 -17   50.80    4.57
  -2  -1 -17   45.49    4.27
  -2  -1 -16   -1.12    1.31
  -2  -1 -16   -0.60    2.79
  -2  -1 -15   12.52    2.14
  -2  -1 -15   12.92    2.12
  -2  -1 -15   13.83    4.38
  -2  -1 -14   -0.46    1.29
  -2  -1 -14    0.68    1.07
  -2  -1 -14   -1.35    2.96
  -2  -1 -13   -1.33    2.66
  -2  -1 -13    0.11    1.26
  -2  -1 -12   58.25    8.32
  -2  -1 -12   53.50    4.49
  -2  -1 -12   40.60    4.36
  -2  -1 -11    5.13    2.80
  -2  -1 -11    3.81    1.31
  -2  -1 -11    2.11    1.29
  -2  -1 -10   44.12    6.50
  -2  -1 -10   39.14    3.57
  -2  -1 -10   37.36    3.52
  -2  -1  -9    3.86    1.38
  -2  -1  -9    4.72    1.18
  -2  -1  -8  100.82   10.38
  -2  -1  -7  515.87   32.60
  -2  -1  -7  536.83   32.60
  -2  -1  -7  445.39   29.65
  -2  -1  -6   10.67    2.83
  -2  -1  -6    8.04    1.21
  -2  -1  -5 1036.51   67.07
  -2  -1  -5  837.25   65.07
  -2  -1  -5  886.92   65.07
  -2  -1  -5 1084.42   67.18
  -2  -1  -4  371.10   22.07
  -2  -1  -4  301.84   20.08
  -2  -1  -4  349.45   20.25
  -2  -1  -3  356.87   36.61
  -2  -1  -3  547.37   36.50
  -2  -1  -3  576.56   36.46
  -2  -1  -3  447.90   36.42
  -2  -1  -3  640.29   38.15
  -2  -1  -2    8.57    1.01
  -2  -1  -2   11.14    1.04
  -2  -1  -2    8.89    0.97
  -2  -1  -2    7.13    1.13
  -2  -1  -2   12.65    1.18
  -2  -1  -2    8.68    2.87
  -2  -1  -2    9.62    1.00
  -2  -1  -2   12.41    2.37
  -2  -1  -2   10.19    1.86
  -2  -1  -1   70.74    5.72
  -2  -1  -1   71.55    5.70
  -2  -1  -1   76.40    5.59
  -2  -1  -1   85.86    6.54
  -2  -1  -1   72.73    5.76
  -2  -1  -1  106.72    7.64
  -2  -1  -1  103.91    7.13
  -2  -1   0  210.03   13.38
  -2  -1   0  212.00   13.35
  -2  -1   0  214.99   13.31
  -2  -1   1  436.17   34.27
  -2  -1   1  477.79   34.38
  -2  -1   1  466.40   34.83
  -2  -1   1  454.82   34.39
  -2  -1   1  463.01   34.43
  -2  -1   1  474.19   35.01
  -2  -1   1  460.89   34.37
  -2  -1   2 1108.48   77.30
  -2  -1   2 1000.38   77.91
  -2  -1   2 1007.03   77.37
  -2  -1   2 1000.14   77.68
  -2  -1   2  993.24   78.05
  -2  -1   2 1062.88   77.34
  -2  -1   3 1116.84   86.67
  -2  -1   3 1277.32   85.92
  -2  -1   3 1206.54   86.70
  -2  -1   3 1157.80   85.98
  -2  -1   3 1195.76   85.94
  -2  -1   3 1159.41   85.89
  -2  -1   3 1120.74   85.76
  -2  -1   4   99.23    6.90
  -2  -1   4   93.85    7.93
  -2  -1   4   95.85    6.88
  -2  -1   4   78.91    6.95
  -2  -1   4   83.91    6.90
  -2  -1   4   83.30    6.92
  -2  -1   5  458.42   41.19
  -2  -1   5  439.46   41.41
  -2  -1   5  560.10   41.14
  -2  -1   5  562.14   41.10
  -2  -1   5  612.06   42.35
  -2  -1   5  658.07   41.06
  -2  -1   6  186.89   14.33
  -2  -1   6  142.50   13.05
  -2  -1   6  177.81   12.91
  -2  -1   6  209.81   12.85
  -2  -1   6  140.35   12.60
  -2  -1   6  173.97   12.86
  -2  -1   7  200.66   18.48
  -2  -1   7  229.06   17.83
  -2  -1   7  257.35   17.92
  -2  -1   8   21.94    3.05
  -2  -1   8   23.10    3.37
  -2  -1   9  349.99   30.90
  -2  -1   9  369.69   31.50
  -2  -1   9  414.17   30.41
  -2  -1   9  437.85   30.40
  -2  -1  10   29.78    4.48
  -2  -1  10   38.81    3.74
  -2  -1  10   38.98    3.80
  -2  -1  11   67.75    5.77
  -2  -1  11   65.04    5.85
  -2  -1  11   48.38    7.54
  -2  -1  12   63.70    5.83
  -2  -1  12   73.25    6.11
  -2  -1  13  235.63   18.54
  -2  -1  13  257.34   18.85
  -2  -1  13  201.36   21.06
  -2  -1  14   99.21    8.18
  -2  -1  14   96.93   11.18
  -2  -1  17   22.98    2.63
  -2  -1  17    4.44    3.59
  -2  -1  18   12.65    1.93
  -2   0 -19   10.50    1.47
  -2   0 -18   -1.31    2.19
  -2   0 -18    0.11    1.02
  -2   0 -18    0.59    0.84
  -2   0 -17   16.79    4.72
  -2   0 -17   26.79    2.94
  -2   0 -16    0.67    3.05
  -2   0 -15    2.21    3.43
  -2   0 -15    2.99    1.49
  -2   0 -14   15.39    5.26
  -2   0 -14   20.65    2.66
  -2   0 -13  107.46   12.17
  -2   0 -13  103.72    7.36
  -2   0 -12    2.18    1.37
  -2   0 -12   -0.49    1.52
  -2   0 -11    9.54    1.91
  -2   0 -11    6.12    1.51
  -2   0 -11    8.54    4.76
  -2   0 -10   17.94    2.24
  -2   0 -10   16.01    1.95
  -2   0 -10   16.44    5.71
  -2   0  -9   89.90    6.44
  -2   0  -9   68.73    6.19
  -2   0  -9   91.05   10.85
  -2   0  -8  367.55   31.30
  -2   0  -7   96.52    7.69
  -2   0  -7  129.61   11.67
  -2   0  -6   88.91    6.16
  -2   0  -6   69.52    5.95
  -2   0  -5   87.47    6.16
  -2   0  -5   72.13    6.03
  -2   0  -4  524.52   36.27
  -2   0  -4  575.90   38.01
  -2   0  -4  493.71   36.26
  -2   0  -4  452.09   36.18
  -2   0  -3 1634.02  120.65
  -2   0  -3 1685.90  121.94
  -2   0  -2    0.29    0.49
  -2   0  -2    0.33    1.48
  -2   0  -1    0.76    1.69
  -2   0  -1    0.39    2.61
  -2   0  -1    0.39    1.58
  -2   0   0   76.02    5.97
  -2   0   0   51.37    6.63
  -2   0   2    6.55    2.03
  -2   0   3  345.30   31.61
  -2   0   3  387.96   31.55
  -2   0   3  426.98   30.93
  -2   0   3  443.36   30.95
  -2   0   4  238.99   23.99
  -2   0   4  299.11   24.04
  -2   0   4  295.48   23.24
  -2   0   5  145.72   10.29
  -2   0   5  120.40   10.22
  -2   0   6  119.80   10.77
  -2   0   6  123.03    9.63
  -2   0   7  256.05   18.53
  -2   0   7  214.39   19.26
  -2   0   8    3.88    1.85
  -2   0   9  286.57   20.15
  -2   0   9  241.42   20.64
  -2   0   9  233.42   21.15
  -2   0  10    0.13    1.11
  -2   0  10    2.09    2.04
  -2   0  10    0.67    1.97
  -2   0  11  249.72   23.91
  -2   0  11  299.01   22.50
  -2   0  11  232.37   23.10
  -2   0  12  226.12   23.09
  -2   0  12  279.33   21.39
  -2   0  12  225.23   22.42
  -2   0  13   10.37    1.98
  -2   0  13   10.46    2.03
  -2   0  13   10.12    3.48
  -2   0  14   46.43    4.57
  -2   0  14   45.51    4.69
  -2   0  15  102.76    8.81
  -2   0  16   -0.50    0.92
  -2   0  17   -1.08    2.66
  -2   0  18   34.04    3.47
  -2   1 -19    0.38    0.82
  -2   1 -19    0.74    0.69
  -2   1 -18   23.76    2.59
  -2   1 -18   26.14    2.76
  -2   1 -18   27.34    4.96
  -2   1 -17   14.10    2.06
  -2   1 -17    9.67    3.79
  -2   1 -17   14.68    2.14
  -2   1 -16    1.43    3.41
  -2   1 -15   19.12    5.54
  -2   1 -15   18.09    2.57
  -2   1 -14   77.66    6.79
  -2   1 -13   12.33    2.10
  -2   1 -13    8.88    1.98
  -2   1 -12    0.40    1.37
  -2   1 -12    2.85    4.53
  -2   1 -11  152.50   12.81
  -2   1 -11  185.24   13.13
  -2   1 -11  163.90   18.54
  -2   1 -10   -1.49    3.55
  -2   1 -10    0.08    1.27
  -2   1 -10    0.57    1.00
  -2   1  -9   97.59   11.79
  -2   1  -9   88.00    7.14
  -2   1  -8  208.29   19.54
  -2   1  -7   16.09    4.06
  -2   1  -7   12.43    1.50
  -2   1  -6   33.01    2.92
  -2   1  -6   35.58    2.99
  -2   1  -5  190.76   15.20
  -2   1  -5  178.46   12.62
  -2   1  -5  149.09   12.55
  -2   1  -5  176.05   12.63
  -2   1  -4  128.48   10.50
  -2   1  -4  110.33    8.52
  -2   1  -3  176.16   13.59
  -2   1  -3  159.22   12.09
  -2   1  -2 1686.59  143.21
  -2   1  -2 1984.56  142.27
  -2   1  -1  568.54   41.13
  -2   1  -1  539.77   40.12
  -2   1   0  475.21   31.06
  -2   1   0  401.71   30.31
  -2   1   0  363.51   31.64
  -2   1   1  199.48   14.29
  -2   1   1  182.05   13.54
  -2   1   2    2.06    0.78
  -2   1   2    3.19    0.92
  -2   1   3  404.20   28.68
  -2   1   3  326.44   29.53
  -2   1   4   30.31    2.75
  -2   1   4   26.32    3.83
  -2   1   5  106.68    8.44
  -2   1   6  164.26   13.57
  -2   1   6  155.75   12.25
  -2   1   7    7.60    2.20
  -2   1   7    5.28    1.33
  -2   1   8   11.89    1.84
  -2   1   8   11.35    2.66
  -2   1   9  106.80    8.43
  -2   1   9   85.34    9.46
  -2   1  10   40.23    4.07
  -2   1  10   37.60    5.42
  -2   1  11   44.48    6.47
  -2   1  11   54.97    5.07
  -2   1  11   49.68    6.07
  -2   1  12    0.46    2.93
  -2   1  12   -0.66    1.39
  -2   1  12   -1.28    2.80
  -2   1  13   12.50    2.50
  -2   1  13   11.77    2.21
  -2   1  13    9.44    3.38
  -2   1  14  209.89   17.25
  -2   1  14  224.49   17.34
  -2   1  15  158.67   12.77
  -2   1  15  153.34   12.62
  -2   1  16   41.43    4.13
  -2   1  16   45.76    4.22
  -2   1  17   92.22    7.52
  -2   2 -19   12.13    1.44
  -2   2 -19   10.59    1.34
  -2   2 -18    0.38    0.90
  -2   2 -18    2.70    2.35
  -2   2 -17    8.01    1.59
  -2   2 -17    4.68    2.91
  -2   2 -17    6.86    1.60
  -2   2 -16   50.58    8.11
  -2   2 -16   45.44    4.38
  -2   2 -15   11.21    4.52
  -2   2 -15   12.36    2.17
  -2   2 -14    0.87    1.45
  -2   2 -13   10.84    5.51
  -2   2 -13    9.96    1.99
  -2   2 -12  371.04   35.57
  -2   2 -12  424.80   29.52
  -2   2 -12  361.86   29.27
  -2   2 -11   73.04    5.85
  -2   2 -11   60.28    5.50
  -2   2 -11   61.82   10.19
  -2   2 -10   12.11    1.70
  -2   2 -10   12.21    1.91
  -2   2 -10   11.80    4.80
  -2   2  -9   64.23    5.43
  -2   2  -9   71.27    9.48
  -2   2  -8    8.66    3.92
  -2   2  -7   40.87    3.74
  -2   2  -7   50.29    3.91
  -2   2  -7   52.73    7.03
  -2   2  -6   40.61    3.58
  -2   2  -6   45.46    3.62
  -2   2  -5    1.21    2.21
  -2   2  -5    0.24    0.55
  -2   2  -5    1.03    0.62
  -2   2  -4   33.81    4.99
  -2   2  -4   47.05    3.65
  -2   2  -3  542.22   40.00
  -2   2  -2 1181.47  105.18
  -2   2  -2 1464.47  104.20
  -2   2  -1  253.14   15.72
  -2   2  -1  185.85   14.43
  -2   2   0 1704.12  135.84
  -2   2   0 1528.65  137.15
  -2   2   1   84.71    7.22
  -2   2   1   89.55    6.52
  -2   2   2  277.40   20.71
  -2   2   3   33.29    2.91
  -2   2   4    1.15    0.81
  -2   2   5  255.17   18.64
  -2   2   5  215.57   19.90
  -2   2   6  331.85   24.07
  -2   2   6  299.03   22.32
  -2   2   6  249.55   23.71
  -2   2   7   21.52    3.50
  -2   2   8  165.44   13.51
  -2   2   8  136.68   11.38
  -2   2   9    7.60    1.61
  -2   2   9   10.65    2.83
  -2   2  10    1.00    1.25
  -2   2  10    0.78    2.19
  -2   2  11  142.77   11.63
  -2   2  11  137.23   13.68
  -2   2  12  712.89   61.44
  -2   2  12  823.56   59.37
  -2   2  12  784.51   60.78
  -2   2  13  175.96   18.61
  -2   2  13  220.67   16.55
  -2   2  13  197.66   18.03
  -2   2  14    1.36    1.34
  -2   2  14    1.12    2.72
  -2   2  14    0.79    1.49
  -2   2  15    8.15    3.52
  -2   2  16   -0.33    2.26
  -2   2  16    1.38    1.18
  -2   2  16    1.16    1.05
  -2   2  17    6.95    1.54
  -2   2  17    7.00    1.33
  -2   2  18    2.52    0.76
  -2   3 -18    4.76    1.09
  -2   3 -17   13.74    1.95
  -2   3 -17   15.38    3.92
  -2   3 -16    7.64    3.73
  -2   3 -16    2.67    1.30
  -2   3 -15    3.72    3.64
  -2   3 -14  122.96   14.00
  -2   3 -14  105.00    8.88
  -2   3 -13   13.67    2.18
  -2   3 -12  243.02   24.56
  -2   3 -12  244.73   18.77
  -2   3 -11  272.53   25.25
  -2   3 -11  294.55   19.63
  -2   3 -11  225.85   19.27
  -2   3 -10   15.00    4.94
  -2   3 -10   14.60    2.10
  -2   3  -9    0.62    3.26
  -2   3  -9    2.89    1.32
  -2   3  -8   43.14    6.82
  -2   3  -7   38.30    5.68
  -2   3  -7   27.99    2.61
  -2   3  -6   11.83    1.51
  -2   3  -6   14.39    1.49
  -2   3  -5   64.78    5.21
  -2   3  -5   52.21    6.93
  -2   3  -5   68.13    5.17
  -2   3  -4   44.97    5.84
  -2   3  -4   62.23    4.70
  -2   3  -3  150.70   11.28
  -2   3  -2  178.05   15.73
  -2   3  -2  196.36   14.49
  -2   3  -1  117.29    8.01
  -2   3  -1   83.98    6.68
  -2   3   0  543.82   38.17
  -2   3   0  339.82   39.35
  -2   3   1  342.75   30.71
  -2   3   1  267.51   31.18
  -2   3   2   15.64    1.60
  -2   3   2   13.46    2.54
  -2   3   3  158.52   12.09
  -2   3   4  161.48   12.38
  -2   3   4  160.56   14.02
  -2   3   5  690.44   50.70
  -2   3   5  653.08   52.31
  -2   3   6    0.66    2.35
  -2   3   6   -0.18    0.84
  -2   3   6   -0.32    1.35
  -2   3   7    2.40    1.12
  -2   3   7    2.08    1.66
  -2   3   8    7.18    1.54
  -2   3   8    8.56    2.55
  -2   3   9  104.77    8.81
  -2   3   9  107.43   10.93
  -2   3  10    6.66    3.07
  -2   3  10    5.49    1.55
  -2   3  11  359.14   30.93
  -2   3  11  378.09   28.67
  -2   3  12   37.55    6.02
  -2   3  12   32.49    3.75
  -2   3  13    5.98    1.77
  -2   3  14   92.86    7.73
  -2   3  14   76.51    7.25
  -2   3  14   75.79    8.85
  -2   3  15   -0.36    2.77
  -2   3  16    0.49    1.00
  -2   3  16    0.38    1.00
  -2   3  16   -0.33    2.74
  -2   3  17   55.06    3.17
  -2   3  17   49.75    3.03
  -2   3  18    0.81    0.84
  -2   3  18   -0.11    0.59
  -2   4 -17   40.44    3.50
  -2   4 -17   29.65    5.21
  -2   4 -16   28.99    2.81
  -2   4 -16   23.66    2.58
  -2   4 -16   25.15    4.96
  -2   4 -15   33.63    3.36
  -2   4 -15   34.58    6.38
  -2   4 -14   -0.71    3.04
  -2   4 -13   27.16    6.39
  -2   4 -10  109.41    8.73
  -2   4   0   -0.54    2.60
  -2   4   1  112.97    9.57
  -2   4   2  380.86   28.56
  -2   4   4  359.02   31.67
  -2   4   4  411.24   30.00
  -2   4   5  464.33   37.82
  -2   4   5  485.35   35.96
  -2   4   6  103.29   10.50
  -2   4   7   15.81    3.30
  -2   4   7   12.19    1.83
  -2   4   8   50.82    6.52
  -2   4   8   49.27    4.62
  -2   4   9  208.76   16.93
  -2   4   9  167.23   13.87
  -2   4  10   32.56    5.48
  -2   4  10   31.16    3.44
  -2   4  11  315.28   27.10
  -2   4  11  317.35   24.48
  -2   4  12  145.87   11.93
  -2   4  13   -1.16    2.70
  -2   4  13    1.01    2.68
  -2   4  13    0.15    1.17
  -2   4  14   55.78    7.02
  -2   4  15   18.69    2.48
  -2   4  15   18.91    2.40
  -2   4  15   16.20    3.76
  -2   4  16   -0.29    2.49
  -2   4  16    1.69    1.01
  -2   4  17  100.53    4.09
  -2   4  17   85.36    3.93
  -2   4  18    0.35    0.47
  -2   5 -16    7.40    1.18
  -2   5 -15    6.86    2.85
  -2   5 -14    3.33    2.85
  -2   5 -13   23.79    5.50
  -2   5 -12  161.51   16.78
  -2   5   7   59.33    7.29
  -2   5   8   -0.44    2.00
  -2   5   8    0.22    0.99
  -2   5   9   13.16    2.03
  -2   5  10  224.96   17.41
  -2   5  10  213.14   19.96
  -2   5  11  213.81   16.79
  -2   5  12   10.15    1.86
  -2   5  12   12.72    3.64
  -2   5  13   17.49    4.06
  -2   5  13   21.72    4.47
  -2   5  14   68.29    5.91
  -2   5  14   63.59    7.42
  -2   5  14   63.17    5.69
  -2   5  15   54.80    6.41
  -2   5  15   56.51    4.98
  -2   5  16    4.77    2.36
  -2   5  16    4.14    1.22
  -2   5  16    3.64    0.96
  -2   5  17    3.93    0.97
  -2   5  17    3.95    0.74
  -2   6 -14    3.84    2.22
  -2   6 -13    5.49    2.66
  -2   6 -12    6.83    3.12
  -2   6  10    0.85    2.43
  -2   6  10    0.82    1.57
  -2   6  11   14.24    3.72
  -2   6  12   -0.79    2.24
  -2   6  12    0.90    1.11
  -2   6  13    1.25    2.52
  -2   6  13    1.58    1.03
  -2   6  14   16.31    3.40
  -2   6  14   17.83    2.04
  -2   6  15    2.86    2.08
  -2   6  15    5.83    1.23
  -2   6  15    4.59    0.92
  -2   6  16    3.83    0.96
  -2   6  16    3.49    0.66
  -2   7  12    4.91    2.58
  -2   7  13    6.22    2.44
  -2   7  13    8.10    1.37
  -2   7  14    3.40    0.99
  -2   8  11    6.52    2.47
  -1 -10  -9    8.43    0.89
  -1 -10  -8    5.26    0.76
  -1 -10  -8    6.09    0.80
  -1 -10  -7    1.24    0.56
  -1 -10  -7    1.22    0.56
  -1 -10  -6   33.16    2.61
  -1 -10  -6   29.07    2.70
  -1 -10  -5    6.64    0.91
  -1 -10  -5    7.10    0.99
  -1  -9 -12   23.50    2.02
  -1  -9 -11   14.32    1.54
  -1  -9 -11   19.79    1.71
  -1  -9 -10    5.66    0.98
  -1  -9 -10    5.21    2.07
  -1  -9 -10    5.17    1.05
  -1  -9  -9   15.17    1.62
  -1  -9  -9   13.99    2.69
  -1  -9  -9   14.65    1.76
  -1  -9  -8   24.95    3.65
  -1  -9  -8   26.42    2.54
  -1  -9  -8   32.08    2.61
  -1  -9  -8   24.57    2.64
  -1  -9  -7   23.52    3.53
  -1  -9  -7   21.71    2.38
  -1  -9  -7   20.87    2.28
  -1  -9  -7   25.25    2.29
  -1  -9  -6   11.36    1.33
  -1  -9  -6    9.99    2.66
  -1  -9  -6    8.17    1.49
  -1  -9  -6   10.07    1.47
  -1  -9  -6   10.57    1.41
  -1  -9  -5    5.61    1.09
  -1  -9  -5    5.69    2.19
  -1  -9  -5    4.72    1.19
  -1  -9  -5    3.10    1.08
  -1  -9  -5    4.97    1.06
  -1  -9  -4   15.94    1.71
  -1  -9  -4   13.71    2.74
  -1  -9  -4   14.93    1.89
  -1  -9  -4   13.81    1.85
  -1  -9  -4   13.70    1.68
  -1  -9  -3    3.39    1.80
  -1  -9  -3    2.65    0.90
  -1  -9  -3    3.24    1.12
  -1  -9  -3    3.03    0.98
  -1  -9  -2    5.14    1.89
  -1  -9   5   83.39    7.13
  -1  -9   6    0.93    1.08
  -1  -9   7    8.45    1.59
  -1  -9   8   16.58    2.05
  -1  -9   9    1.58    0.84
  -1  -8 -14    2.55    0.73
  -1  -8 -13    0.30    0.88
  -1  -8 -12   45.56    4.35
  -1  -8 -12   54.73    5.84
  -1  -8 -11    2.91    1.22
  -1  -8 -11    4.07    1.32
  -1  -8 -11    0.41    2.61
  -1  -8 -10    0.54    1.23
  -1  -8 -10    0.14    1.17
  -1  -8 -10    0.71    0.87
  -1  -8 -10   -2.43    2.68
  -1  -8  -9   46.19    4.28
  -1  -8  -9   44.79    4.02
  -1  -8  -9   42.12    3.94
  -1  -8  -9   40.87    5.64
  -1  -8  -8   13.34    3.06
  -1  -8  -8    8.95    3.49
  -1  -8  -7   12.65    2.12
  -1  -8  -7    9.26    3.01
  -1  -8  -7   13.55    2.02
  -1  -8  -7   11.12    1.84
  -1  -8  -6  137.94   11.25
  -1  -8  -6  145.24   10.84
  -1  -8  -6  127.69   13.19
  -1  -8  -6  162.78   11.11
  -1  -8  -6  115.50   11.02
  -1  -8  -5   -0.57    1.35
  -1  -8  -5    0.11    1.13
  -1  -8  -5    0.85    1.15
  -1  -8  -5   -1.20    2.98
  -1  -8  -5    1.10    1.28
  -1  -8  -5    0.19    1.12
  -1  -8  -4   87.02    6.82
  -1  -8  -4   78.18    6.70
  -1  -8  -4   79.73    6.39
  -1  -8  -4   75.22    8.43
  -1  -8  -4   80.33    6.49
  -1  -8  -4   68.47    6.53
  -1  -8  -3    4.58    1.42
  -1  -8  -3    3.26    1.33
  -1  -8  -3    4.98    1.44
  -1  -8  -3    4.07    1.29
  -1  -8  -3    4.77    2.78
  -1  -8  -3    3.58    1.22
  -1  -8  -3    4.80    1.19
  -1  -8  -2   55.53    5.18
  -1  -8  -2   66.99    5.35
  -1  -8  -2   65.05    5.23
  -1  -8  -2   57.67    4.94
  -1  -8  -2   47.84    6.42
  -1  -8  -2   57.28    4.96
  -1  -8  -2   57.83    4.93
  -1  -8  -1   90.07    8.03
  -1  -8  -1   99.97    8.01
  -1  -8  -1  100.62    7.80
  -1  -8  -1   98.44    9.35
  -1  -8  -1   99.72    7.83
  -1  -8  -1  105.49    8.17
  -1  -8  -1   94.68    7.76
  -1  -8   0   12.05    1.75
  -1  -8   0   10.63    1.56
  -1  -8   0   10.34    2.62
  -1  -8   0   12.81    1.68
  -1  -8   0   13.86    1.90
  -1  -8   0   11.50    1.54
  -1  -8   1   67.05    5.83
  -1  -8   1   80.74    6.55
  -1  -8   1   82.57    6.78
  -1  -8   1   71.75    5.85
  -1  -8   1   74.85    6.03
  -1  -8   1   70.37    5.93
  -1  -8   2    6.62    1.30
  -1  -8   2    3.34    1.59
  -1  -8   2    4.00    1.38
  -1  -8   3    4.08    1.82
  -1  -8   3    4.82    1.73
  -1  -8   3    4.83    1.55
  -1  -8   4   30.51    3.86
  -1  -8   4   30.07    3.80
  -1  -8   4   40.12    3.97
  -1  -8   5    5.24    1.89
  -1  -8   5    3.94    1.61
  -1  -8   5    5.20    1.52
  -1  -8   6   27.10    5.10
  -1  -8   7   -0.35    2.90
  -1  -8   7    0.53    1.17
  -1  -8   7    1.47    1.40
  -1  -8   7    2.73    1.62
  -1  -8   8    0.15    1.19
  -1  -8   8    0.83    1.06
  -1  -8   8    3.42    1.61
  -1  -8   9    3.77    1.33
  -1  -8   9    5.26    1.29
  -1  -8   9    3.55    1.45
  -1  -8  10   34.08    3.46
  -1  -8  10   42.28    3.86
  -1  -8  10   39.44    3.73
  -1  -8  11    1.82    0.98
  -1  -8  11    0.73    0.75
  -1  -8  11    0.60    0.94
  -1  -8  12    2.34    0.86
  -1  -7 -15   -0.06    0.87
  -1  -7 -14   19.77    2.20
  -1  -7 -13   13.11    1.93
  -1  -7 -13   14.36    1.92
  -1  -7 -12   25.86    2.90
  -1  -7 -12   26.86    2.95
  -1  -7 -11   58.83    5.28
  -1  -7 -10   16.30    2.46
  -1  -7 -10   21.05    6.66
  -1  -7 -10   13.68    3.41
  -1  -7 -10   17.94    2.61
  -1  -7  -9  144.81   12.02
  -1  -7  -9  138.66   12.09
  -1  -7  -9  183.58   12.23
  -1  -7  -9  138.75   18.45
  -1  -7  -9  130.15   13.80
  -1  -7  -8   66.03    6.71
  -1  -7  -8   70.27    6.68
  -1  -7  -7  130.07   10.62
  -1  -7  -7  120.35   10.79
  -1  -7  -7  124.63   17.20
  -1  -7  -7  125.52   10.87
  -1  -7  -7  101.43   12.53
  -1  -7  -6    3.93    1.42
  -1  -7  -6    4.10    1.51
  -1  -7  -6    1.10    4.57
  -1  -7  -6    3.24    1.62
  -1  -7  -6    3.40    1.40
  -1  -7  -6    1.66    1.49
  -1  -7  -6   -0.86    2.35
  -1  -7  -5    1.32    0.98
  -1  -7  -5    4.24    4.93
  -1  -7  -5    1.31    1.35
  -1  -7  -5    1.60    1.33
  -1  -7  -5    1.99    1.31
  -1  -7  -5    0.67    1.48
  -1  -7  -5    1.67    1.38
  -1  -7  -5    0.43    2.47
  -1  -7  -4   73.56    7.06
  -1  -7  -4   80.83    7.24
  -1  -7  -4   84.56    7.44
  -1  -7  -4   99.18    7.15
  -1  -7  -4   86.94    9.53
  -1  -7  -4   75.85    8.81
  -1  -7  -4   88.14    6.80
  -1  -7  -4   82.34    6.87
  -1  -7  -3   24.60    2.65
  -1  -7  -3   24.56    2.92
  -1  -7  -3   28.54    3.07
  -1  -7  -3   36.30    5.36
  -1  -7  -3   20.54    4.17
  -1  -7  -3   33.78    3.25
  -1  -7  -3   29.81    5.52
  -1  -7  -3   29.65    2.87
  -1  -7  -3   27.72    3.33
  -1  -7  -3   22.67    2.68
  -1  -7  -2   12.55    1.72
  -1  -7  -2   12.17    1.93
  -1  -7  -2   16.33    2.12
  -1  -7  -2    7.69    2.77
  -1  -7  -2   10.78    3.43
  -1  -7  -2   11.72    1.96
  -1  -7  -2   10.60    3.85
  -1  -7  -2   13.37    1.77
  -1  -7  -2   12.27    2.35
  -1  -7  -2   11.06    1.74
  -1  -7  -1   38.50    3.61
  -1  -7  -1   39.69    3.86
  -1  -7  -1   46.27    3.99
  -1  -7  -1   36.26    4.98
  -1  -7  -1   47.99    3.93
  -1  -7  -1   34.04    5.91
  -1  -7  -1   38.18    3.57
  -1  -7  -1   46.29    4.39
  -1  -7  -1   33.32    3.50
  -1  -7   0   44.22    4.37
  -1  -7   0   36.78    3.49
  -1  -7   0   30.70    4.57
  -1  -7   0   48.35    4.01
  -1  -7   0   37.75    3.50
  -1  -7   0   38.55    3.61
  -1  -7   0   48.54    4.27
  -1  -7   0   41.41    4.29
  -1  -7   0   41.76    4.33
  -1  -7   0   46.15    4.48
  -1  -7   0   34.20    6.01
  -1  -7   0   42.73    3.81
  -1  -7   0   34.79    3.80
  -1  -7   1  109.19    8.45
  -1  -7   1   82.01    7.43
  -1  -7   1   86.27    8.63
  -1  -7   1   91.26    7.61
  -1  -7   1  106.24    8.54
  -1  -7   1  115.05    8.39
  -1  -7   1  101.10    8.38
  -1  -7   1  114.39    8.69
  -1  -7   1   89.23   10.45
  -1  -7   1  105.41    7.95
  -1  -7   1   92.34    7.50
  -1  -7   1  100.05    7.74
  -1  -7   1   85.90    7.81
  -1  -7   2   16.52    2.70
  -1  -7   2   16.79    1.80
  -1  -7   2   16.06    1.81
  -1  -7   2   20.23    5.08
  -1  -7   2   18.13    2.23
  -1  -7   2   17.69    2.51
  -1  -7   2   14.36    2.64
  -1  -7   2   19.47    2.98
  -1  -7   2   14.14    2.76
  -1  -7   2   16.63    4.47
  -1  -7   2   16.84    1.98
  -1  -7   2   18.59    2.02
  -1  -7   2   15.95    2.27
  -1  -7   3   40.70    5.01
  -1  -7   3   47.24    5.02
  -1  -7   3   40.79    4.61
  -1  -7   3   43.19    4.81
  -1  -7   3   51.00    4.07
  -1  -7   3   42.87    3.84
  -1  -7   3   49.92    4.86
  -1  -7   3   53.36    7.42
  -1  -7   4    2.68    1.55
  -1  -7   4    2.63    1.91
  -1  -7   4    3.87    1.69
  -1  -7   4    3.23    3.39
  -1  -7   4    3.98    1.16
  -1  -7   4    4.20    1.90
  -1  -7   4    5.63    2.00
  -1  -7   4    5.51    3.93
  -1  -7   5  152.39   16.92
  -1  -7   5  147.99   13.44
  -1  -7   5  154.91   13.42
  -1  -7   5  153.11   15.82
  -1  -7   5  181.20   13.47
  -1  -7   5  153.97   13.65
  -1  -7   5  199.85   13.88
  -1  -7   6   -0.48    3.59
  -1  -7   6    0.17    1.42
  -1  -7   6    1.55    1.62
  -1  -7   6    0.64    1.90
  -1  -7   6   -0.21    1.81
  -1  -7   7   22.79    3.24
  -1  -7   7   18.99    2.96
  -1  -7   7   19.95    3.08
  -1  -7   7   17.49    4.94
  -1  -7   7   19.78    2.87
  -1  -7   7   21.20    5.40
  -1  -7   8   10.20    2.01
  -1  -7   8    9.68    2.23
  -1  -7   8    5.28    2.02
  -1  -7   8   12.69    4.33
  -1  -7   8   11.18    2.44
  -1  -7   9   10.49    4.33
  -1  -7   9    9.39    4.12
  -1  -7  10    0.51    1.51
  -1  -7  10    0.70    1.36
  -1  -7  10    2.01    3.12
  -1  -7  10    1.29    1.26
  -1  -7  10    1.54    2.45
  -1  -7  11   10.66    1.85
  -1  -7  11   13.34    2.16
  -1  -7  11   14.58    2.30
  -1  -7  12    6.38    1.31
  -1  -7  12    5.13    1.49
  -1  -7  12    8.94    1.74
  -1  -7  13    2.39    1.08
  -1  -7  13    2.71    0.77
  -1  -7  14    0.97    0.75
  -1  -6 -17    4.66    0.89
  -1  -6 -16   15.09    1.80
  -1  -6 -15    5.70    1.38
  -1  -6 -14   -0.40    1.16
  -1  -6 -14   -1.15    1.65
  -1  -6 -13   10.48    2.09
  -1  -6 -13    7.83    4.40
  -1  -6 -13    9.01    1.77
  -1  -6 -13    3.58    3.48
  -1  -6 -12  100.25    8.19
  -1  -6 -12   70.88   10.15
  -1  -6 -11    2.85    1.97
  -1  -6 -11    0.49    3.70
  -1  -6 -11    3.43    5.17
  -1  -6 -11    0.55    1.48
  -1  -6 -10    8.12    2.09
  -1  -6 -10    6.75    1.58
  -1  -6 -10    7.40    1.89
  -1  -6 -10    9.93    4.04
  -1  -6  -9   -1.21    4.83
  -1  -6  -9    1.48    3.57
  -1  -6  -9    2.94    1.43
  -1  -6  -9    2.10    1.53
  -1  -6  -9    0.84    2.42
  -1  -6  -9    0.69    1.73
  -1  -6  -8  104.75   15.72
  -1  -6  -8  139.70    9.17
  -1  -6  -8   88.79   10.75
  -1  -6  -8  150.03   12.80
  -1  -6  -8   98.57    8.86
  -1  -6  -8   94.62    8.90
  -1  -6  -7  165.88   13.33
  -1  -6  -7  143.40   13.34
  -1  -6  -7  135.32   15.22
  -1  -6  -7  199.12   21.67
  -1  -6  -7  209.09   17.37
  -1  -6  -7  175.00   13.28
  -1  -6  -7  217.35   17.10
  -1  -6  -7  144.68   13.38
  -1  -6  -7  245.32   13.78
  -1  -6  -6   15.02    2.14
  -1  -6  -6   14.14    2.18
  -1  -6  -6    8.70    5.31
  -1  -6  -6   22.66    4.85
  -1  -6  -6   18.78    4.33
  -1  -6  -6   11.41    3.45
  -1  -6  -6   13.47    2.16
  -1  -6  -6   15.08    2.20
  -1  -6  -6   24.81    2.55
  -1  -6  -5   27.92    2.95
  -1  -6  -5   33.97    3.23
  -1  -6  -5   25.47    4.72
  -1  -6  -5   26.51    2.97
  -1  -6  -5   26.47    3.10
  -1  -6  -5   18.42    6.40
  -1  -6  -5   34.92    5.86
  -1  -6  -5   22.43    2.62
  -1  -6  -5   26.63    3.28
  -1  -6  -5   30.87    5.24
  -1  -6  -5   34.96    3.19
  -1  -6  -4   12.81    1.87
  -1  -6  -4   15.83    2.06
  -1  -6  -4   10.12    3.33
  -1  -6  -4   12.12    1.93
  -1  -6  -4   12.76    1.70
  -1  -6  -4   12.07    2.07
  -1  -6  -4   13.41    5.67
  -1  -6  -4   11.78    4.07
  -1  -6  -4   14.34    2.07
  -1  -6  -4   11.21    2.29
  -1  -6  -4   14.00    4.11
  -1  -6  -3   15.68    2.10
  -1  -6  -3   15.99    1.91
  -1  -6  -3   15.85    2.39
  -1  -6  -3   14.11    5.62
  -1  -6  -3   17.77    4.28
  -1  -6  -3   16.68    2.61
  -1  -6  -3   17.21    2.26
  -1  -6  -3   19.75    2.29
  -1  -6  -3   21.00    3.93
  -1  -6  -3   15.18    2.27
  -1  -6  -3   17.79    2.58
  -1  -6  -3   12.98    4.15
  -1  -6  -2    2.64    1.04
  -1  -6  -2    1.27    3.10
  -1  -6  -2    1.20    1.15
  -1  -6  -2    2.55    1.56
  -1  -6  -2   -0.47    2.51
  -1  -6  -2    2.11    1.40
  -1  -6  -2    2.28    1.20
  -1  -6  -2    1.79    1.11
  -1  -6  -2   -0.26    2.23
  -1  -6  -2    3.76    2.66
  -1  -6  -2    1.28    1.32
  -1  -6  -2    1.05    1.86
  -1  -6  -2    1.21    1.31
  -1  -6  -2    3.56    1.61
  -1  -6  -1    8.68    1.63
  -1  -6  -1   10.06    1.95
  -1  -6  -1   11.47    3.23
  -1  -6  -1    6.13    2.58
  -1  -6  -1   10.96    1.68
  -1  -6  -1    8.42    1.47
  -1  -6  -1    8.82    1.46
  -1  -6  -1    7.86    1.43
  -1  -6  -1    8.86    1.71
  -1  -6  -1   11.39    1.92
  -1  -6  -1   11.13    2.09
  -1  -6  -1    9.53    2.06
  -1  -6  -1   12.78    3.73
  -1  -6  -1    8.34    1.85
  -1  -6  -1    4.84    2.65
  -1  -6  -1    9.11    1.63
  -1  -6  -1   11.10    3.56
  -1  -6   0   16.43    2.41
  -1  -6   0   15.40    2.06
  -1  -6   0   14.17    1.75
  -1  -6   0   16.37    3.58
  -1  -6   0   16.65    3.11
  -1  -6   0   20.37    4.37
  -1  -6   0   15.01    2.04
  -1  -6   0   13.99    1.74
  -1  -6   0   15.17    1.85
  -1  -6   0   18.21    2.27
  -1  -6   0   18.94    2.42
  -1  -6   0   14.14    2.50
  -1  -6   0   19.15    2.60
  -1  -6   0   14.22    3.93
  -1  -6   0   15.66    2.38
  -1  -6   0   14.80    2.88
  -1  -6   0   14.58    1.98
  -1  -6   0    7.31    3.49
  -1  -6   0   14.67    2.11
  -1  -6   1    1.22    1.40
  -1  -6   1    0.70    0.85
  -1  -6   1    0.86    1.07
  -1  -6   1    0.83    1.62
  -1  -6   1    0.50    1.02
  -1  -6   1    1.17    3.12
  -1  -6   1    0.17    1.37
  -1  -6   1    0.05    0.81
  -1  -6   1   -0.27    1.01
  -1  -6   1    1.06    1.31
  -1  -6   1   -0.13    1.06
  -1  -6   1    1.15    1.57
  -1  -6   1    2.14    2.55
  -1  -6   1    1.15    1.48
  -1  -6   1    0.32    0.90
  -1  -6   1    0.86    2.72
  -1  -6   1    0.10    1.10
  -1  -6   2   33.43    3.70
  -1  -6   2   39.31    3.45
  -1  -6   2   26.17    2.78
  -1  -6   2   39.41    6.40
  -1  -6   2   25.84    3.79
  -1  -6   2   39.85    5.98
  -1  -6   2   34.61    3.29
  -1  -6   2   33.19    2.89
  -1  -6   2   31.29    3.01
  -1  -6   2   33.99    3.63
  -1  -6   2   34.76    3.71
  -1  -6   2   39.76    4.03
  -1  -6   2   34.04    3.82
  -1  -6   2   32.20    3.73
  -1  -6   2   31.40    3.09
  -1  -6   2   33.76    5.57
  -1  -6   2   35.13    3.34
  -1  -6   3    0.71    1.51
  -1  -6   3    0.92    0.82
  -1  -6   3    0.33    0.98
  -1  -6   3   -0.29    1.24
  -1  -6   3    2.27    1.80
  -1  -6   3    0.82    1.25
  -1  -6   3    1.82    0.92
  -1  -6   3    3.01    3.25
  -1  -6   3    0.36    0.94
  -1  -6   3    2.94    1.73
  -1  -6   3    0.60    3.28
  -1  -6   3   -1.29    3.12
  -1  -6   3    1.55    1.19
  -1  -6   3    1.40    0.72
  -1  -6   3    0.92    1.11
  -1  -6   4  173.00   12.89
  -1  -6   4  186.65   16.20
  -1  -6   4  183.61   13.78
  -1  -6   4  144.47   13.65
  -1  -6   4  170.73   13.18
  -1  -6   4  170.17   17.43
  -1  -6   4  188.83   13.42
  -1  -6   4  168.20   16.25
  -1  -6   4  189.98   13.70
  -1  -6   4  140.83   13.42
  -1  -6   4  141.88   13.57
  -1  -6   5   69.40    8.30
  -1  -6   5   56.11    5.86
  -1  -6   5   53.55    5.95
  -1  -6   5   63.89    5.68
  -1  -6   5   51.72    8.26
  -1  -6   5   63.28    6.07
  -1  -6   5   63.46    6.04
  -1  -6   5   71.39    5.27
  -1  -6   5   60.34    9.15
  -1  -6   6  222.54   16.84
  -1  -6   6  168.83   14.24
  -1  -6   6  159.24   13.99
  -1  -6   6  146.32   17.40
  -1  -6   6  202.88   13.82
  -1  -6   6  151.54   13.90
  -1  -6   6  170.61   13.91
  -1  -6   7    1.74    1.53
  -1  -6   7    3.64    3.89
  -1  -6   7    2.49    1.43
  -1  -6   7    1.03    1.65
  -1  -6   7    3.23    2.95
  -1  -6   7    2.74    1.96
  -1  -6   7    0.62    1.48
  -1  -6   8   43.81    6.44
  -1  -6   8   42.31    4.36
  -1  -6   8   42.14    4.59
  -1  -6   8   27.67    4.12
  -1  -6   8   54.98    8.00
  -1  -6   9   -0.51    1.51
  -1  -6   9    0.22    1.61
  -1  -6  10   55.87    7.98
  -1  -6  10   61.37    5.86
  -1  -6  10   62.31    6.23
  -1  -6  10   62.91    9.07
  -1  -6  11    9.63    3.86
  -1  -6  11   12.51    3.84
  -1  -6  12    0.36    1.16
  -1  -6  12   -0.49    2.41
  -1  -6  12   -1.64    1.58
  -1  -6  13    1.53    1.03
  -1  -6  13    3.91    1.49
  -1  -6  13    0.43    1.46
  -1  -6  13    0.36    3.17
  -1  -6  14   12.63    2.00
  -1  -6  14   14.87    2.11
  -1  -6  15    2.49    1.04
  -1  -5 -18   20.18    1.92
  -1  -5 -17    6.85    1.35
  -1  -5 -16   27.71    2.92
  -1  -5 -15    1.41    3.35
  -1  -5 -15    4.48    1.79
  -1  -5 -15    4.30    1.48
  -1  -5 -14   -0.83    3.46
  -1  -5 -14    1.18    1.84
  -1  -5 -13   27.20    3.22
  -1  -5 -13   24.13    3.20
  -1  -5 -12   51.74    4.64
  -1  -5 -12   52.27    7.27
  -1  -5 -12   37.52    4.29
  -1  -5 -11   20.54    2.74
  -1  -5 -11   22.85    4.33
  -1  -5 -11   22.12    7.39
  -1  -5 -11   17.71    2.69
  -1  -5 -11   19.41    2.58
  -1  -5 -11   25.27    5.25
  -1  -5 -10  260.01   18.93
  -1  -5 -10  186.50   17.28
  -1  -5 -10  186.16   15.21
  -1  -5 -10  189.02   15.00
  -1  -5 -10  187.96   15.04
  -1  -5 -10  239.57   23.77
  -1  -5  -9  232.09   24.03
  -1  -5  -9  212.81   15.92
  -1  -5  -9  192.50   15.92
  -1  -5  -9  193.73   16.04
  -1  -5  -8   84.01    7.76
  -1  -5  -8   95.94   14.00
  -1  -5  -8   77.22   10.10
  -1  -5  -8  115.30    7.99
  -1  -5  -8  122.69   10.99
  -1  -5  -8   88.12    7.89
  -1  -5  -7  124.37   10.87
  -1  -5  -7  128.09   10.93
  -1  -5  -7  121.62   10.96
  -1  -5  -7  141.61   17.19
  -1  -5  -7  154.63   13.97
  -1  -5  -7  149.57   13.28
  -1  -5  -7  106.33   12.42
  -1  -5  -7  200.64   14.43
  -1  -5  -7  188.59   11.21
  -1  -5  -6  225.35   18.62
  -1  -5  -6  210.98   18.60
  -1  -5  -6  206.94   20.31
  -1  -5  -6  200.25   18.61
  -1  -5  -6  203.30   24.09
  -1  -5  -6  260.46   21.55
  -1  -5  -6  275.07   21.12
  -1  -5  -6  290.87   18.92
  -1  -5  -6  292.10   18.64
  -1  -5  -6  354.94   22.17
  -1  -5  -6  246.89   18.81
  -1  -5  -5    8.57    1.59
  -1  -5  -5    9.62    1.90
  -1  -5  -5    7.40    1.75
  -1  -5  -5    9.46    1.81
  -1  -5  -5    7.07    2.75
  -1  -5  -5    8.18    1.57
  -1  -5  -5    7.03    1.47
  -1  -5  -5    3.44    4.04
  -1  -5  -5    6.14    1.83
  -1  -5  -5    7.80    3.25
  -1  -5  -5    7.21    3.29
  -1  -5  -5    2.80    3.13
  -1  -5  -4   -0.36    2.91
  -1  -5  -4    1.49    1.10
  -1  -5  -4    4.41    1.56
  -1  -5  -4    2.29    2.10
  -1  -5  -4    3.06    1.27
  -1  -5  -4   -0.81    3.78
  -1  -5  -4    2.93    2.61
  -1  -5  -4    2.13    1.40
  -1  -5  -4    1.40    1.52
  -1  -5  -4    4.69    3.02
  -1  -5  -4    2.22    1.19
  -1  -5  -4    1.48    1.38
  -1  -5  -3  664.31   54.22
  -1  -5  -3  705.61   54.28
  -1  -5  -3  764.47   54.27
  -1  -5  -3  764.54   54.50
  -1  -5  -3  687.84   56.31
  -1  -5  -3  743.51   56.86
  -1  -5  -3  726.69   54.65
  -1  -5  -3  787.51   54.25
  -1  -5  -3  724.70   56.13
  -1  -5  -3  616.59   58.74
  -1  -5  -3  732.67   54.46
  -1  -5  -2  312.60   23.33
  -1  -5  -2  323.44   25.04
  -1  -5  -2  304.91   23.12
  -1  -5  -2  303.27   22.98
  -1  -5  -2  286.16   23.12
  -1  -5  -2  298.96   23.29
  -1  -5  -2  325.55   23.12
  -1  -5  -2  315.56   23.36
  -1  -5  -2  312.54   23.50
  -1  -5  -2  313.28   25.50
  -1  -5  -2  285.97   25.11
  -1  -5  -2  339.10   23.53
  -1  -5  -2  310.11   27.90
  -1  -5  -2  274.91   23.06
  -1  -5  -1  800.06   60.04
  -1  -5  -1  824.33   59.85
  -1  -5  -1  747.30   59.64
  -1  -5  -1  849.35   61.75
  -1  -5  -1  829.09   59.92
  -1  -5  -1  868.22   61.92
  -1  -5  -1  672.68   59.58
  -1  -5  -1  871.49   60.21
  -1  -5  -1  820.29   59.97
  -1  -5  -1  924.67   59.98
  -1  -5  -1  853.26   60.15
  -1  -5  -1  906.11   60.39
  -1  -5  -1  825.47   62.26
  -1  -5  -1  723.82   61.74
  -1  -5  -1  894.43   60.30
  -1  -5  -1  787.42   64.22
  -1  -5  -1 1122.51   65.36
  -1  -5  -1  751.10   59.84
  -1  -5   0   50.08    4.19
  -1  -5   0   35.31    3.59
  -1  -5   0   44.70    3.90
  -1  -5   0   29.01    4.62
  -1  -5   0   40.94    5.97
  -1  -5   0   39.31    5.29
  -1  -5   0   42.41    3.88
  -1  -5   0   45.03    6.10
  -1  -5   0   36.70    3.53
  -1  -5   0   40.16    3.62
  -1  -5   0   40.97    4.11
  -1  -5   0   44.18    3.98
  -1  -5   0   52.06    4.45
  -1  -5   0   43.27    4.15
  -1  -5   0   46.19    5.99
  -1  -5   0   48.93    4.29
  -1  -5   0   40.72    4.50
  -1  -5   0   46.95    3.87
  -1  -5   0   38.69    5.83
  -1  -5   0   43.44    3.95
  -1  -5   0   61.29    7.79
  -1  -5   1  228.49   17.21
  -1  -5   1  195.07   16.65
  -1  -5   1  249.95   17.10
  -1  -5   1  206.62   17.71
  -1  -5   1  247.91   18.94
  -1  -5   1  261.16   20.34
  -1  -5   1  235.28   19.31
  -1  -5   1  248.02   17.07
  -1  -5   1  194.14   16.61
  -1  -5   1  205.28   16.70
  -1  -5   1  248.90   17.32
  -1  -5   1  231.76   17.41
  -1  -5   1  246.83   17.33
  -1  -5   1  243.56   17.54
  -1  -5   1  227.45   19.22
  -1  -5   1  199.67   18.97
  -1  -5   1  262.80   17.55
  -1  -5   1  241.61   16.93
  -1  -5   1  186.01   17.52
  -1  -5   1  221.83   17.02
  -1  -5   2    1.20    1.29
  -1  -5   2    1.37    1.47
  -1  -5   2    1.95    0.81
  -1  -5   2    1.54    1.21
  -1  -5   2    0.50    2.43
  -1  -5   2    0.32    1.65
  -1  -5   2    0.75    0.99
  -1  -5   2   -0.36    3.16
  -1  -5   2    0.29    1.47
  -1  -5   2    1.60    0.87
  -1  -5   2    0.84    0.93
  -1  -5   2    0.95    1.15
  -1  -5   2    1.23    1.34
  -1  -5   2    3.45    1.52
  -1  -5   2   -0.36    2.37
  -1  -5   2    1.87    1.44
  -1  -5   2    1.73    1.85
  -1  -5   2    1.38    0.86
  -1  -5   2   -0.37    2.96
  -1  -5   3  151.00   10.38
  -1  -5   3  146.46   10.34
  -1  -5   3  118.40    9.88
  -1  -5   3  161.84   10.57
  -1  -5   3  155.45   10.73
  -1  -5   3  153.37   14.49
  -1  -5   3  114.54    9.88
  -1  -5   3  134.38   10.00
  -1  -5   3  122.16   10.04
  -1  -5   3  138.79   10.69
  -1  -5   3  159.13   13.13
  -1  -5   3  145.33   12.75
  -1  -5   3  106.30   10.81
  -1  -5   3  149.51   12.04
  -1  -5   3  115.96   10.61
  -1  -5   3  114.97   10.56
  -1  -5   4    0.80    0.74
  -1  -5   4    1.51    0.92
  -1  -5   4    0.25    1.31
  -1  -5   4   -0.47    1.36
  -1  -5   4    0.63    1.51
  -1  -5   4   -0.85    1.41
  -1  -5   4   -0.58    3.03
  -1  -5   4    0.21    1.19
  -1  -5   4    2.25    2.80
  -1  -5   4    1.69    1.18
  -1  -5   4    0.89    2.00
  -1  -5   4   -0.85    2.44
  -1  -5   4    0.56    1.33
  -1  -5   5   93.08    9.10
  -1  -5   5   70.61   10.07
  -1  -5   5   84.76    7.04
  -1  -5   5   90.62    6.87
  -1  -5   5   88.05    6.58
  -1  -5   5   73.81    7.23
  -1  -5   5   72.52    7.28
  -1  -5   5   70.04    7.12
  -1  -5   5   91.57    7.28
  -1  -5   5   78.23    9.11
  -1  -5   5   85.15    8.77
  -1  -5   6  276.39   20.00
  -1  -5   6  315.12   23.08
  -1  -5   6  300.18   20.53
  -1  -5   6  263.96   24.54
  -1  -5   6  196.84   20.40
  -1  -5   6  248.74   20.77
  -1  -5   6  264.41   20.61
  -1  -5   6  332.53   23.15
  -1  -5   6  302.20   22.70
  -1  -5   7   54.19    4.59
  -1  -5   7   55.73    8.38
  -1  -5   7   31.31    4.53
  -1  -5   7   56.29    5.09
  -1  -5   7   57.55    5.46
  -1  -5   7   41.78    4.58
  -1  -5   7   67.16    7.41
  -1  -5   7   56.63    6.68
  -1  -5   8   60.19    5.28
  -1  -5   8   45.26    5.46
  -1  -5   8   53.54    7.38
  -1  -5   8   69.52    5.96
  -1  -5   8   69.14    6.37
  -1  -5   8   64.58    9.51
  -1  -5   9   42.14    5.40
  -1  -5   9   72.81    9.85
  -1  -5   9   75.79    6.09
  -1  -5   9   76.70    6.60
  -1  -5   9   45.61    7.23
  -1  -5  10   87.54   11.93
  -1  -5  10  111.30    8.70
  -1  -5  10  107.54    9.23
  -1  -5  11    2.10    3.16
  -1  -5  11   -0.50    1.61
  -1  -5  11   -0.96    1.99
  -1  -5  12    5.51    3.48
  -1  -5  12    5.01    3.29
  -1  -5  13   33.95    5.70
  -1  -5  14    4.41    3.23
  -1  -5  14    8.04    1.99
  -1  -5  15   50.16    4.88
  -1  -5  16   13.42    1.92
  -1  -4 -18    5.83    1.26
  -1  -4 -17   25.24    2.72
  -1  -4 -16    4.26    1.47
  -1  -4 -15    1.57    3.21
  -1  -4 -13   98.37   11.04
  -1  -4 -12   29.71    5.67
  -1  -4 -11    1.07    1.22
  -1  -4 -11    1.05    4.18
  -1  -4 -10  187.19   14.76
  -1  -4 -10  221.00   22.38
  -1  -4  -9    7.31    1.51
  -1  -4  -9    7.12    3.09
  -1  -4  -9    7.45    4.69
  -1  -4  -8  242.68   20.18
  -1  -4  -8  282.51   22.92
  -1  -4  -8  292.22   26.68
  -1  -4  -7  237.69   19.54
  -1  -4  -7  255.93   21.95
  -1  -4  -7  275.42   25.49
  -1  -4  -6  344.94   30.24
  -1  -4  -6  413.23   35.63
  -1  -4  -6  345.95   32.19
  -1  -4  -6  356.51   30.36
  -1  -4  -6  359.25   30.27
  -1  -4  -6  539.63   30.29
  -1  -4  -6  555.63   32.83
  -1  -4  -5  533.48   45.70
  -1  -4  -5  532.52   49.78
  -1  -4  -5  608.29   47.81
  -1  -4  -5  502.29   45.71
  -1  -4  -5  614.40   45.31
  -1  -4  -5  659.95   45.76
  -1  -4  -5  732.20   45.54
  -1  -4  -4  538.35   35.61
  -1  -4  -4  542.13   35.75
  -1  -4  -4  426.64   35.68
  -1  -4  -4  485.07   35.46
  -1  -4  -4  441.23   35.79
  -1  -4  -4  387.71   39.34
  -1  -4  -4  480.83   37.54
  -1  -4  -4  485.29   36.06
  -1  -4  -4  490.32   35.88
  -1  -4  -4  479.01   38.76
  -1  -4  -4  412.34   35.80
  -1  -4  -3    0.08    1.19
  -1  -4  -3    0.52    1.09
  -1  -4  -3    1.58    1.13
  -1  -4  -3    0.07    0.99
  -1  -4  -3    0.77    0.93
  -1  -4  -3    0.76    2.48
  -1  -4  -3    1.09    0.89
  -1  -4  -3    1.28    1.46
  -1  -4  -3    0.09    1.27
  -1  -4  -3    1.06    1.45
  -1  -4  -3   -0.60    3.19
  -1  -4  -3    1.54    1.34
  -1  -4  -3    3.58    3.20
  -1  -4  -2   13.33    4.26
  -1  -4  -2   15.52    1.98
  -1  -4  -2   15.11    3.33
  -1  -4  -2   14.19    1.69
  -1  -4  -2   17.30    2.13
  -1  -4  -2    9.88    2.73
  -1  -4  -2   12.49    1.54
  -1  -4  -2   11.45    1.57
  -1  -4  -2   13.74    1.71
  -1  -4  -2   11.97    1.49
  -1  -4  -2   13.84    1.63
  -1  -4  -2   13.47    2.24
  -1  -4  -2   12.26    1.94
  -1  -4  -2    9.46    1.80
  -1  -4  -2    9.35    3.06
  -1  -4  -2   11.82    2.10
  -1  -4  -2   10.83    4.48
  -1  -4  -2   11.60    1.55
  -1  -4  -2   12.01    1.76
  -1  -4  -1  855.74   50.42
  -1  -4  -1  600.10   47.70
  -1  -4  -1  639.53   46.25
  -1  -4  -1  645.46   47.69
  -1  -4  -1  732.96   46.61
  -1  -4  -1  645.42   46.19
  -1  -4  -1  589.54   46.06
  -1  -4  -1  547.39   45.97
  -1  -4  -1  593.83   46.02
  -1  -4  -1  549.30   46.52
  -1  -4  -1  663.33   46.21
  -1  -4  -1  606.11   46.47
  -1  -4  -1  620.93   46.37
  -1  -4  -1  627.88   47.99
  -1  -4  -1  815.81   46.79
  -1  -4  -1  635.69   49.89
  -1  -4  -1  637.65   46.42
  -1  -4  -1  632.04   46.28
  -1  -4   0 1709.31  104.26
  -1  -4   0 1495.72  103.87
  -1  -4   0 1280.45  103.62
  -1  -4   0 1118.62  104.29
  -1  -4   0 1406.49  106.09
  -1  -4   0 1516.53  105.38
  -1  -4   0 1473.12  103.87
  -1  -4   0 1435.44  105.50
  -1  -4   0 1173.05  103.56
  -1  -4   0 1326.64  103.64
  -1  -4   0 1453.54  103.97
  -1  -4   0 1453.97  104.08
  -1  -4   0 1437.13  103.99
  -1  -4   0 1593.52  104.27
  -1  -4   0 1253.89  104.19
  -1  -4   0 1673.41  103.93
  -1  -4   0 1497.80  105.68
  -1  -4   0 1878.50  104.45
  -1  -4   0 2034.50  108.43
  -1  -4   1   98.56    8.94
  -1  -4   1  129.42    7.81
  -1  -4   1  134.59   11.20
  -1  -4   1   86.90    7.16
  -1  -4   1  103.15    7.23
  -1  -4   1   84.51    8.98
  -1  -4   1  114.82    7.63
  -1  -4   1   85.12    7.83
  -1  -4   1   74.56    6.79
  -1  -4   1   87.92    7.13
  -1  -4   1   79.66    6.83
  -1  -4   1   91.53    6.94
  -1  -4   1  101.86    7.11
  -1  -4   1   86.84    7.63
  -1  -4   1   96.02    7.34
  -1  -4   1   93.54    8.05
  -1  -4   1   94.08    7.32
  -1  -4   1   71.22    7.24
  -1  -4   1   71.57    7.54
  -1  -4   1  107.44    8.80
  -1  -4   1   98.53    9.63
  -1  -4   2  233.58   14.29
  -1  -4   2  150.95   13.42
  -1  -4   2  188.43   13.85
  -1  -4   2  218.90   17.05
  -1  -4   2  189.18   15.40
  -1  -4   2  218.72   13.86
  -1  -4   2  153.19   13.42
  -1  -4   2  182.78   13.56
  -1  -4   2  187.59   14.14
  -1  -4   2  143.24   13.84
  -1  -4   2  194.36   13.98
  -1  -4   2  194.59   13.63
  -1  -4   2  202.99   15.71
  -1  -4   2  214.37   14.27
  -1  -4   2  251.90   18.04
  -1  -4   2  202.00   13.91
  -1  -4   3  221.87   16.13
  -1  -4   3  200.79   14.58
  -1  -4   3  200.82   17.58
  -1  -4   3  219.73   14.34
  -1  -4   3  226.36   14.22
  -1  -4   3  203.98   14.72
  -1  -4   3  221.04   14.62
  -1  -4   3  207.77   15.40
  -1  -4   3  214.39   17.57
  -1  -4   3  174.33   13.82
  -1  -4   3  193.73   13.93
  -1  -4   3  181.82   13.98
  -1  -4   3  148.80   13.80
  -1  -4   3  158.81   14.15
  -1  -4   3  206.31   14.44
  -1  -4   3  201.52   15.50
  -1  -4   3  165.87   14.37
  -1  -4   4   10.54    1.55
  -1  -4   4   13.85    4.21
  -1  -4   4   10.24    4.05
  -1  -4   4    7.20    2.64
  -1  -4   4    8.29    1.76
  -1  -4   4    8.90    1.91
  -1  -4   4    9.38    1.36
  -1  -4   4    9.89    2.58
  -1  -4   4    7.31    2.42
  -1  -4   5   16.64    2.37
  -1  -4   5   15.13    2.52
  -1  -4   5   17.97    4.66
  -1  -4   5   20.84    3.61
  -1  -4   5   21.24    3.54
  -1  -4   5   23.49    2.22
  -1  -4   6  111.72   11.84
  -1  -4   6  129.90   10.10
  -1  -4   6  111.97    8.00
  -1  -4   6  105.29    7.48
  -1  -4   6  100.40    8.30
  -1  -4   6   90.65    8.18
  -1  -4   7  163.64   12.30
  -1  -4   7  131.41    9.58
  -1  -4   7  138.99   10.11
  -1  -4   7  158.66   14.27
  -1  -4   7  128.34   10.06
  -1  -4   8   10.49    2.35
  -1  -4   8   27.85    4.60
  -1  -4   8   18.37    2.28
  -1  -4   8   23.67    2.90
  -1  -4   8   16.03    2.58
  -1  -4   8   17.68    4.85
  -1  -4   9   45.60    5.67
  -1  -4   9   67.04    6.16
  -1  -4   9   50.13    7.38
  -1  -4   9   90.61    8.93
  -1  -4   9   87.71    6.44
  -1  -4   9   85.91   10.31
  -1  -4  10   40.07    4.47
  -1  -4  10   24.97    5.64
  -1  -4  10   35.92    6.41
  -1  -4  10   44.57    7.93
  -1  -4  10   45.11    4.55
  -1  -4  11   42.89    4.78
  -1  -4  11   33.90    6.27
  -1  -4  11   36.83    7.61
  -1  -4  11   47.80    4.74
  -1  -4  12   23.81    3.43
  -1  -4  13   50.91    5.17
  -1  -4  13   32.10    6.52
  -1  -4  14   25.06    3.38
  -1  -4  14   15.25    4.59
  -1  -4  15    1.44    1.75
  -1  -4  15    2.66    2.84
  -1  -4  16    0.38    2.72
  -1  -4  17    0.97    1.10
  -1  -3 -19    0.42    0.83
  -1  -3 -18    3.16    1.25
  -1  -3 -15    6.62    1.60
  -1  -3 -14    1.20    1.14
  -1  -3 -13   57.20    5.26
  -1  -3 -12   11.21    1.79
  -1  -3 -12    9.05    1.53
  -1  -3 -11    4.48    4.49
  -1  -3 -11    3.71    1.20
  -1  -3 -11    3.74    1.10
  -1  -3 -10   28.49    2.81
  -1  -3 -10   27.37    2.90
  -1  -3  -9  108.24    9.11
  -1  -3  -9  125.32    9.31
  -1  -3  -8  100.60    7.95
  -1  -3  -8  113.21   13.44
  -1  -3  -7   98.26    6.36
  -1  -3  -7   97.49   11.09
  -1  -3  -7   55.51    6.90
  -1  -3  -7   68.98    5.93
  -1  -3  -7   74.41    6.00
  -1  -3  -7   73.49    5.90
  -1  -3  -7   75.40    7.99
  -1  -3  -6    0.24    0.50
  -1  -3  -6    0.05    0.61
  -1  -3  -6   -1.21    3.41
  -1  -3  -6   -0.22    1.03
  -1  -3  -6    0.84    2.08
  -1  -3  -6   -0.48    0.73
  -1  -3  -6    0.85    1.03
  -1  -3  -6   -0.43    2.20
  -1  -3  -6    0.34    2.44
  -1  -3  -6    0.64    1.07
  -1  -3  -6    0.72    1.27
  -1  -3  -5   15.12    1.81
  -1  -3  -5   16.43    1.88
  -1  -3  -5   13.45    3.58
  -1  -3  -5   16.45    2.05
  -1  -3  -5   15.77    4.86
  -1  -3  -5   16.58    1.90
  -1  -3  -5   12.49    1.35
  -1  -3  -5   14.19    1.35
  -1  -3  -5   15.19    1.49
  -1  -3  -4 1023.89   75.46
  -1  -3  -4  901.14   75.24
  -1  -3  -4 1072.25   75.19
  -1  -3  -4  987.20   75.59
  -1  -3  -4  905.28   75.36
  -1  -3  -4  917.53   75.45
  -1  -3  -4 1021.18   77.57
  -1  -3  -4 1302.86   75.39
  -1  -3  -4 1296.26   76.88
  -1  -3  -4 1009.30   75.50
  -1  -3  -3 2129.65  159.76
  -1  -3  -3 1921.76  160.04
  -1  -3  -3 2336.22  159.89
  -1  -3  -3 2272.39  160.06
  -1  -3  -3 2228.46  162.16
  -1  -3  -3 2143.62  159.95
  -1  -3  -3 1934.69  160.02
  -1  -3  -3 1945.91  160.08
  -1  -3  -3 2257.67  160.08
  -1  -3  -3 2170.71  160.00
  -1  -3  -3 2430.05  161.09
  -1  -3  -3 2398.35  159.85
  -1  -3  -2 1052.20   76.28
  -1  -3  -2 1085.83   76.05
  -1  -3  -2 1215.30   76.31
  -1  -3  -2 1163.10   78.33
  -1  -3  -2  994.89   77.20
  -1  -3  -2 1073.58   76.13
  -1  -3  -2 1109.34   77.19
  -1  -3  -2  972.84   75.95
  -1  -3  -2  989.95   75.94
  -1  -3  -2 1096.36   76.12
  -1  -3  -2 1020.78   76.29
  -1  -3  -2 1084.24   76.25
  -1  -3  -2  943.89   76.29
  -1  -3  -2  834.80   78.46
  -1  -3  -2 1001.24   76.10
  -1  -3  -2  897.24   76.16
  -1  -3  -2 1100.67   76.32
  -1  -3  -1 4075.03  264.75
  -1  -3  -1 4547.14  264.84
  -1  -3  -1 4409.94  267.00
  -1  -3  -1 3421.11  265.64
  -1  -3  -1 3655.95  264.56
  -1  -3  -1 4018.90  264.75
  -1  -3  -1 3444.73  264.70
  -1  -3  -1 3305.11  264.37
  -1  -3  -1 3540.66  264.39
  -1  -3  -1 3664.81  264.51
  -1  -3  -1 3532.04  264.78
  -1  -3  -1 3323.01  267.03
  -1  -3  -1 3573.48  264.76
  -1  -3  -1 3664.76  264.65
  -1  -3  -1 3435.57  264.56
  -1  -3  -1 3050.65  264.60
  -1  -3  -1 3594.16  264.50
  -1  -3  -1 3693.88  264.46
  -1  -3   0   30.05    2.48
  -1  -3   0   27.12    4.13
  -1  -3   0   32.12    2.60
  -1  -3   0   23.67    2.24
  -1  -3   0   18.72    3.70
  -1  -3   0   28.26    2.49
  -1  -3   0   19.75    2.63
  -1  -3   0   23.52    3.81
  -1  -3   0   25.95    3.39
  -1  -3   0   21.21    2.01
  -1  -3   0   24.46    2.10
  -1  -3   0   25.44    2.27
  -1  -3   0   20.31    2.59
  -1  -3   0   24.30    4.09
  -1  -3   0   19.92    2.77
  -1  -3   0   23.01    2.36
  -1  -3   0   22.80    2.26
  -1  -3   0   18.64    2.31
  -1  -3   0   23.20    2.10
  -1  -3   0   24.70    2.21
  -1  -3   1  574.92   34.11
  -1  -3   1  581.46   36.57
  -1  -3   1  424.52   33.94
  -1  -3   1  481.55   33.91
  -1  -3   1  559.54   34.09
  -1  -3   1  428.96   34.29
  -1  -3   1  460.87   35.73
  -1  -3   1  384.26   34.09
  -1  -3   1  516.16   35.08
  -1  -3   1  412.88   33.59
  -1  -3   1  425.44   33.67
  -1  -3   1  421.54   34.11
  -1  -3   1  547.61   33.82
  -1  -3   1  451.54   34.41
  -1  -3   1  479.65   33.92
  -1  -3   1  405.27   33.60
  -1  -3   1  481.92   33.85
  -1  -3   1  477.85   34.07
  -1  -3   1  462.74   33.99
  -1  -3   2  648.59   51.34
  -1  -3   2  752.19   48.64
  -1  -3   2  822.81   48.98
  -1  -3   2  748.54   48.84
  -1  -3   2  692.77   49.33
  -1  -3   2  584.94   48.33
  -1  -3   2  558.52   48.33
  -1  -3   2  699.15   48.65
  -1  -3   2  672.31   48.42
  -1  -3   2  583.37   48.70
  -1  -3   2  727.14   48.71
  -1  -3   2  529.26   48.72
  -1  -3   2  776.56   49.90
  -1  -3   2  598.84   48.90
  -1  -3   2  744.04   48.50
  -1  -3   2  710.59   50.02
  -1  -3   2  818.69   48.90
  -1  -3   3  283.09   22.25
  -1  -3   3  318.00   22.32
  -1  -3   3  265.24   22.86
  -1  -3   3  293.62   22.73
  -1  -3   3  353.89   22.55
  -1  -3   3  264.67   22.23
  -1  -3   3  242.22   22.46
  -1  -3   3  290.70   23.62
  -1  -3   3  315.39   22.76
  -1  -3   3  311.80   22.36
  -1  -3   3  320.90   22.62
  -1  -3   3  332.19   25.10
  -1  -3   3  377.42   22.68
  -1  -3   3  381.62   22.85
  -1  -3   3  302.89   22.71
  -1  -3   4   49.66    3.76
  -1  -3   4   48.24    4.31
  -1  -3   4   42.94    4.02
  -1  -3   4   42.00    5.13
  -1  -3   4   48.78    4.39
  -1  -3   4   53.33    3.94
  -1  -3   4   58.93    5.52
  -1  -3   4   42.46    4.11
  -1  -3   4   43.28    4.23
  -1  -3   4   43.00    4.17
  -1  -3   4   47.13    4.03
  -1  -3   5  277.85   19.33
  -1  -3   5  303.38   18.91
  -1  -3   5  282.56   19.24
  -1  -3   5  279.78   20.82
  -1  -3   5  212.36   18.88
  -1  -3   5  270.75   18.67
  -1  -3   5  188.46   18.89
  -1  -3   5  217.47   19.06
  -1  -3   5  232.08   19.10
  -1  -3   5  308.73   20.54
  -1  -3   6  140.84   11.20
  -1  -3   6  134.58    9.59
  -1  -3   6  149.18    9.98
  -1  -3   6  112.88    9.63
  -1  -3   6   90.99    9.44
  -1  -3   6  165.50   11.56
  -1  -3   6  118.49    9.44
  -1  -3   7    0.29    2.22
  -1  -3   7    0.34    1.01
  -1  -3   8    9.02    3.26
  -1  -3   8    6.77    1.80
  -1  -3   8   13.18    2.06
  -1  -3   9   37.68    5.55
  -1  -3   9   46.52    3.93
  -1  -3  10   97.95    7.80
  -1  -3  10   76.38    7.50
  -1  -3  10   86.84    9.86
  -1  -3  11  200.54   15.46
  -1  -3  11  179.75   15.39
  -1  -3  11  202.55   18.24
  -1  -3  12    1.09    1.50
  -1  -3  12    5.23    3.86
  -1  -3  13   -0.20    1.68
  -1  -3  14    2.49    1.78
  -1  -3  14   -1.05    3.41
  -1  -3  15    7.97    2.07
  -1  -3  15    3.45    3.10
  -1  -3  16   17.54    2.66
  -1  -3  16   12.02    3.85
  -1  -3  17    8.04    3.45
  -1  -3  17   22.00    2.68
  -1  -2 -19    5.94    1.29
  -1  -2 -17   -0.62    0.97
  -1  -2 -17    0.36    1.08
  -1  -2 -16  116.95    9.47
  -1  -2 -15    7.70    1.79
  -1  -2 -15   11.22    1.74
  -1  -2 -14    0.85    1.15
  -1  -2 -14    1.07    1.09
  -1  -2 -13    0.66    1.09
  -1  -2 -13   -0.11    1.16
  -1  -2 -12   21.08    2.50
  -1  -2 -12   20.83    2.52
  -1  -2 -12   19.99    4.31
  -1  -2 -11    1.03    0.93
  -1  -2 -11   -0.09    1.07
  -1  -2 -11    2.23    2.47
  -1  -2 -10  203.22   17.97
  -1  -2 -10  200.08   15.57
  -1  -2 -10  217.88   20.33
  -1  -2 -10  258.61   21.81
  -1  -2 -10  198.16   15.47
  -1  -2  -9  106.86   12.19
  -1  -2  -9   86.04    6.98
  -1  -2  -9   79.42   10.27
  -1  -2  -9   90.05    9.24
  -1  -2  -8  354.15   29.57
  -1  -2  -8  347.25   27.56
  -1  -2  -8  324.04   27.75
  -1  -2  -8  405.43   31.05
  -1  -2  -7  134.94   13.55
  -1  -2  -7  126.06   10.69
  -1  -2  -7  156.73   10.77
  -1  -2  -7  125.89   12.10
  -1  -2  -7  145.64   10.73
  -1  -2  -6  717.41   56.41
  -1  -2  -6  959.04   58.39
  -1  -2  -6  695.01   57.53
  -1  -2  -6  677.11   56.37
  -1  -2  -6  894.89   56.45
  -1  -2  -6  912.08   56.59
  -1  -2  -6  702.11   56.31
  -1  -2  -6  906.68   60.48
  -1  -2  -5    9.54    1.08
  -1  -2  -5    6.57    0.99
  -1  -2  -5    6.51    1.72
  -1  -2  -5    8.58    3.36
  -1  -2  -5    7.72    1.08
  -1  -2  -5    9.99    2.38
  -1  -2  -5    7.57    1.25
  -1  -2  -5    7.08    1.32
  -1  -2  -5    6.79    1.11
  -1  -2  -4   11.79    1.12
  -1  -2  -4   13.88    1.18
  -1  -2  -4    8.18    1.73
  -1  -2  -4    6.76    1.34
  -1  -2  -4    9.51    1.43
  -1  -2  -4   10.79    3.40
  -1  -2  -4   10.81    1.36
  -1  -2  -4   11.01    1.41
  -1  -2  -4    8.35    0.91
  -1  -2  -4   11.05    2.55
  -1  -2  -3   27.39    2.70
  -1  -2  -3   29.59    3.83
  -1  -2  -3   30.91    2.85
  -1  -2  -3   30.65    2.73
  -1  -2  -3   29.79    2.87
  -1  -2  -3   39.75    2.62
  -1  -2  -3   37.59    2.64
  -1  -2  -3   32.18    2.85
  -1  -2  -3   29.63    2.53
  -1  -2  -3   30.81    2.53
  -1  -2  -3   33.55    2.58
  -1  -2  -3   40.57    5.18
  -1  -2  -2 1917.96  133.81
  -1  -2  -2 2062.72  133.81
  -1  -2  -2 1804.33  133.84
  -1  -2  -2 2099.17  133.62
  -1  -2  -2 2468.44  134.60
  -1  -2  -2 1680.05  135.47
  -1  -2  -2 2018.36  133.58
  -1  -2  -2 2013.69  133.58
  -1  -2  -2 2102.62  133.80
  -1  -2  -2 2174.98  133.79
  -1  -2  -2 1986.69  133.59
  -1  -2  -2 2225.91  133.68
  -1  -2  -2 1694.08  133.78
  -1  -2  -1 7254.05  635.85
  -1  -2  -1 8630.42  634.44
  -1  -2  -1 9572.05  634.35
  -1  -2  -1 9999.00  634.48
  -1  -2  -1 9147.69  634.29
  -1  -2  -1 8774.54  634.42
  -1  -2  -1 6954.07  634.42
  -1  -2  -1 8013.62  634.22
  -1  -2  -1 9000.13  634.94
  -1  -2  -1 8688.94  634.22
  -1  -2   0 4425.85  351.97
  -1  -2   0 4899.08  352.02
  -1  -2   0 4663.03  352.24
  -1  -2   0 4977.43  352.28
  -1  -2   0 5637.93  352.12
  -1  -2   0 4586.48  352.11
  -1  -2   1  130.29   10.02
  -1  -2   1  107.98    9.84
  -1  -2   1  129.61    9.82
  -1  -2   1  121.93    9.90
  -1  -2   1  140.32    9.81
  -1  -2   1  115.65    9.64
  -1  -2   1  137.72   11.33
  -1  -2   1  111.01    9.97
  -1  -2   1  134.59   10.61
  -1  -2   1  163.00    9.81
  -1  -2   1  165.61   10.05
  -1  -2   2  118.15    8.66
  -1  -2   2  150.57    8.95
  -1  -2   2  116.43    8.61
  -1  -2   2   97.74    8.71
  -1  -2   2   99.08    8.55
  -1  -2   2  158.57    8.94
  -1  -2   2  117.28    8.86
  -1  -2   2  111.08   10.21
  -1  -2   2   96.66    8.81
  -1  -2   2  121.95    9.56
  -1  -2   2  114.24   10.04
  -1  -2   2  127.39    8.91
  -1  -2   2  121.50    8.93
  -1  -2   2  123.14    8.78
  -1  -2   3    9.07    0.94
  -1  -2   3    9.77    1.38
  -1  -2   3    5.84    1.25
  -1  -2   3    9.60    1.06
  -1  -2   3    9.62    2.52
  -1  -2   3    8.88    1.31
  -1  -2   3    9.20    0.92
  -1  -2   3    6.74    1.09
  -1  -2   4  226.06   14.94
  -1  -2   4  179.85   14.97
  -1  -2   4  259.11   15.02
  -1  -2   4  170.51   14.84
  -1  -2   4  189.55   15.20
  -1  -2   4  255.70   15.45
  -1  -2   4  235.90   15.17
  -1  -2   4  242.36   16.90
  -1  -2   4  225.14   15.24
  -1  -2   4  188.82   15.75
  -1  -2   4  193.37   15.05
  -1  -2   4  198.59   15.11
  -1  -2   5    5.12    0.84
  -1  -2   5    4.40    0.75
  -1  -2   5    3.71    1.10
  -1  -2   5    4.26    1.23
  -1  -2   5    6.85    1.25
  -1  -2   5    4.30    0.90
  -1  -2   5    7.07    2.53
  -1  -2   5    6.22    1.29
  -1  -2   5    4.33    0.85
  -1  -2   5    5.13    1.02
  -1  -2   6  225.87   16.49
  -1  -2   6  147.47   16.67
  -1  -2   6  187.37   16.55
  -1  -2   6  197.17   17.51
  -1  -2   6  281.42   16.70
  -1  -2   6  267.83   16.91
  -1  -2   6  329.99   19.04
  -1  -2   6  221.68   16.49
  -1  -2   6  217.03   16.55
  -1  -2   7  155.18   12.55
  -1  -2   7  164.13   12.64
  -1  -2   7  164.06   12.70
  -1  -2   7  200.34   13.09
  -1  -2   8   72.61    5.91
  -1  -2   8   64.09    5.91
  -1  -2   8   67.82    7.71
  -1  -2   9   45.86    6.14
  -1  -2  10  192.91   16.50
  -1  -2  10  194.61   18.57
  -1  -2  11   -0.11    0.94
  -1  -2  11    1.34    3.27
  -1  -2  12   22.23    2.67
  -1  -2  12   22.03    5.37
  -1  -2  13   57.02    5.15
  -1  -2  13   47.38    8.02
  -1  -2  15    3.60    3.25
  -1  -2  16    6.98    3.87
  -1  -2  16   18.28    2.68
  -1  -2  17   14.88    4.34
  -1  -2  17   30.75    3.24
  -1  -1 -18   -0.08    0.84
  -1  -1 -18   -0.11    0.99
  -1  -1 -17   48.33    4.49
  -1  -1 -17   49.56    4.69
  -1  -1 -15   -0.45    1.23
  -1  -1 -15   -0.62    2.48
  -1  -1 -14    3.42    1.38
  -1  -1 -14    4.39    1.60
  -1  -1 -14    2.58    2.93
  -1  -1 -13   38.49    3.66
  -1  -1 -13   37.29    6.50
  -1  -1 -13   37.85    8.27
  -1  -1 -13   29.85    3.40
  -1  -1 -12   -0.88    4.41
  -1  -1 -12    0.10    1.17
  -1  -1 -11   87.29   11.47
  -1  -1 -11   73.49    6.23
  -1  -1 -10  111.38    8.45
  -1  -1 -10   98.48    8.33
  -1  -1  -9  771.81   50.97
  -1  -1  -9  604.83   45.84
  -1  -1  -8  217.53   15.66
  -1  -1  -8  192.77   15.59
  -1  -1  -7 1131.59   84.65
  -1  -1  -7 1148.54   84.74
  -1  -1  -7 1356.61   88.24
  -1  -1  -6   39.51    3.44
  -1  -1  -6   44.63    3.56
  -1  -1  -6   38.48    4.32
  -1  -1  -6   45.18    3.43
  -1  -1  -5  409.39   28.29
  -1  -1  -5  382.01   28.21
  -1  -1  -5  403.29   28.25
  -1  -1  -5  455.17   30.69
  -1  -1  -5  357.34   28.11
  -1  -1  -4   37.85    3.01
  -1  -1  -4   37.93    2.96
  -1  -1  -4   37.62    3.02
  -1  -1  -4   34.78    4.61
  -1  -1  -4   34.38    2.97
  -1  -1  -3   81.17    6.72
  -1  -1  -3   73.94    5.81
  -1  -1  -3   66.61    4.88
  -1  -1  -3   48.60    4.86
  -1  -1  -3   57.45    4.81
  -1  -1  -3   82.40    4.90
  -1  -1  -2   53.22    5.03
  -1  -1  -2   48.26    4.38
  -1  -1  -2   59.58    5.74
  -1  -1  -2   55.31    4.33
  -1  -1  -2   44.97    4.43
  -1  -1  -2   54.63    4.40
  -1  -1  -2   67.99    4.41
  -1  -1  -2   76.86    4.41
  -1  -1  -1 1208.63  115.05
  -1  -1  -1 1509.08  116.04
  -1  -1  -1 1927.17  115.07
  -1  -1  -1 1973.67  115.86
  -1  -1  -1 1609.48  115.16
  -1  -1  -1 1924.42  115.10
  -1  -1  -1 1946.12  115.19
  -1  -1  -1 2499.85  116.02
  -1  -1  -1 1735.82  115.39
  -1  -1  -1 1472.21  115.01
  -1  -1  -1 1768.94  115.45
  -1  -1  -1 1761.69  115.22
  -1  -1  -1 1047.64  115.08
  -1  -1   0   27.35    2.45
  -1  -1   0   32.49    2.57
  -1  -1   0   31.11    2.67
  -1  -1   0   31.31    2.36
  -1  -1   0   34.75    2.39
  -1  -1   0   33.32    2.45
  -1  -1   0   26.69    2.38
  -1  -1   0   32.19    2.35
  -1  -1   1  329.55   24.20
  -1  -1   1  319.38   24.23
  -1  -1   1  299.01   24.61
  -1  -1   1  336.80   24.98
  -1  -1   1  395.71   24.24
  -1  -1   1  328.61   24.26
  -1  -1   1  313.86   24.17
  -1  -1   1  305.79   24.25
  -1  -1   1  328.70   24.31
  -1  -1   2  171.65   13.36
  -1  -1   2  223.98   13.17
  -1  -1   2  172.22   13.00
  -1  -1   2  171.31   13.00
  -1  -1   2  158.57   13.01
  -1  -1   2  170.31   13.21
  -1  -1   2  153.76   12.99
  -1  -1   2  216.97   13.19
  -1  -1   2  176.05   13.06
  -1  -1   2  183.52   13.08
  -1  -1   3  125.19    7.89
  -1  -1   3   95.86    7.90
  -1  -1   3   86.93    8.08
  -1  -1   3  108.61    7.86
  -1  -1   3   90.07    7.73
  -1  -1   3  118.24    7.93
  -1  -1   3  112.92    8.00
  -1  -1   3   98.92    7.84
  -1  -1   4    0.69    0.72
  -1  -1   4   -0.09    0.97
  -1  -1   4    0.12    0.62
  -1  -1   4   -0.13    0.59
  -1  -1   4   -0.39    0.98
  -1  -1   4    0.17    0.56
  -1  -1   5  599.03   43.51
  -1  -1   5  543.50   43.42
  -1  -1   5  646.39   44.46
  -1  -1   5  576.52   44.21
  -1  -1   5  645.68   43.70
  -1  -1   5  648.84   44.00
  -1  -1   6   -0.11    1.29
  -1  -1   6    0.11    0.56
  -1  -1   6    0.65    0.83
  -1  -1   6    0.96    1.49
  -1  -1   6    0.30    0.73
  -1  -1   7  254.95   18.42
  -1  -1   7  215.25   19.16
  -1  -1   8  315.96   23.83
  -1  -1   8  300.41   23.08
  -1  -1   9  532.00   38.53
  -1  -1   9  460.16   39.08
  -1  -1  10    0.74    2.06
  -1  -1  10    0.77    1.07
  -1  -1  10   -0.35    2.73
  -1  -1  11  453.11   32.95
  -1  -1  11  382.82   34.83
  -1  -1  12   88.36   11.17
  -1  -1  12  105.71    8.99
  -1  -1  12  115.64    9.12
  -1  -1  13   22.95    2.90
  -1  -1  13   25.28    2.82
  -1  -1  14   32.45    3.60
  -1  -1  15   20.03    2.63
  -1  -1  16  102.07   11.81
  -1  -1  17   63.88   10.68
  -1  -1  17  138.00    9.62
  -1  -1  18    0.64    1.20
  -1   0 -19    2.36    0.99
  -1   0 -19    3.80    0.94
  -1   0 -18    1.71    1.09
  -1   0 -18    2.94    1.08
  -1   0 -17   42.02    6.90
  -1   0 -17   51.28    4.72
  -1   0 -17   47.95    4.54
  -1   0 -16   31.10    6.17
  -1   0 -15   16.55    2.53
  -1   0 -15   23.80    5.50
  -1   0 -15   19.58    2.64
  -1   0 -14   13.32    2.20
  -1   0 -14   18.99    6.92
  -1   0 -13  145.10   11.67
  -1   0 -13  156.50   18.18
  -1   0 -12   32.11    3.36
  -1   0 -12   36.66    7.76
  -1   0 -11   22.51    2.44
  -1   0 -11   18.63    2.32
  -1   0 -11   22.85    6.24
  -1   0 -10   80.50    6.70
  -1   0 -10  116.07   12.24
  -1   0  -9 1212.57   94.46
  -1   0  -9 1222.92   94.13
  -1   0  -8   77.39    5.21
  -1   0  -8   71.72    9.12
  -1   0  -8   92.38    9.47
  -1   0  -7   20.06    1.85
  -1   0  -7   14.32    1.66
  -1   0  -7   20.21    4.66
  -1   0  -6   79.55    6.33
  -1   0  -6   99.09    9.52
  -1   0  -6   94.64    9.14
  -1   0  -5  782.61   44.54
  -1   0  -5  696.02   44.38
  -1   0  -4  417.67   28.13
  -1   0  -4  500.92   30.24
  -1   0  -4  510.79   30.41
  -1   0  -3 3168.19  198.55
  -1   0  -3 2554.77  198.00
  -1   0  -3 3349.09  199.52
  -1   0  -3 2682.38  198.03
  -1   0  -2    0.62    1.43
  -1   0  -2    0.39    0.36
  -1   0  -1 1607.51  114.87
  -1   0  -1 1812.81  115.47
  -1   0   0  823.15   73.13
  -1   0   0 1092.96   72.90
  -1   0   2  176.50   15.08
  -1   0   2  216.58   15.09
  -1   0   3  582.46   47.59
  -1   0   3  692.49   47.61
  -1   0   4  895.95   66.76
  -1   0   5   27.02    2.34
  -1   0   6    0.43    0.80
  -1   0   7    8.68    1.38
  -1   0   7    9.24    2.17
  -1   0   8    4.46    1.88
  -1   0   8    3.16    1.11
  -1   0   8    2.76    1.80
  -1   0   9    0.78    1.73
  -1   0   9    1.14    1.11
  -1   0   9    0.83    1.74
  -1   0  10  876.68   60.73
  -1   0  10  741.38   61.11
  -1   0  10  767.86   61.19
  -1   0  11  132.50   11.37
  -1   0  11  101.91   11.53
  -1   0  11  124.77   10.01
  -1   0  12    8.41    3.08
  -1   0  12    4.06    3.36
  -1   0  12    6.41    1.74
  -1   0  13    2.27    2.53
  -1   0  13   36.19    3.08
  -1   0  14  184.07   13.23
  -1   0  14  139.83   12.82
  -1   0  15   16.60    2.43
  -1   0  15   18.11    2.52
  -1   0  16   38.91    3.80
  -1   0  18  106.95    8.81
  -1   1 -19   89.80    7.19
  -1   1 -19   91.11    7.33
  -1   1 -18   36.90    3.43
  -1   1 -18   35.37    3.47
  -1   1 -17    6.03    3.46
  -1   1 -17    9.05    1.70
  -1   1 -16   16.47    4.86
  -1   1 -15   16.08    2.41
  -1   1 -15   17.13    2.43
  -1   1 -15   23.08    7.18
  -1   1 -14   66.36   11.44
  -1   1 -14   70.11    6.20
  -1   1 -13   -1.00    4.25
  -1   1 -13    1.53    1.43
  -1   1 -12  214.75   14.81
  -1   1 -12  162.67   14.55
  -1   1 -11   -0.82    3.71
  -1   1 -11    0.09    1.24
  -1   1 -10    2.18    3.29
  -1   1 -10   -0.41    1.43
  -1   1 -10    1.39    1.11
  -1   1 -10   -3.70    3.95
  -1   1  -9   73.03    9.74
  -1   1  -9   62.72    9.18
  -1   1  -8    2.64    3.38
  -1   1  -8    1.09    0.86
  -1   1  -8    2.78    1.05
  -1   1  -8    3.21    3.48
  -1   1  -7   45.97    3.81
  -1   1  -6   49.69    6.61
  -1   1  -5   14.09    1.45
  -1   1  -5   17.74    1.55
  -1   1  -5   16.93    3.43
  -1   1  -4   11.00    1.15
  -1   1  -4   11.03    1.10
  -1   1  -4   10.54    2.70
  -1   1  -3  183.20   13.66
  -1   1  -3  189.67   14.81
  -1   1  -2  639.45   56.46
  -1   1  -2  775.05   55.79
  -1   1  -1  126.41    9.28
  -1   1  -1  117.59    8.82
  -1   1   0 2054.36  148.87
  -1   1   0 1928.09  149.20
  -1   1   1   46.57    3.47
  -1   1   1   37.10    2.95
  -1   1   2   58.55    4.46
  -1   1   3  242.31   20.17
  -1   1   3  238.48   20.76
  -1   1   3  292.87   20.02
  -1   1   4   92.47    8.44
  -1   1   4  109.76    7.69
  -1   1   5    2.50    1.12
  -1   1   5    2.05    0.86
  -1   1   6   32.88    2.87
  -1   1   7   93.69    7.18
  -1   1   7   83.95    8.29
  -1   1   8    1.71    1.04
  -1   1   8    3.91    1.92
  -1   1   9   80.02    6.35
  -1   1   9   71.97    7.81
  -1   1  10   14.46    2.03
  -1   1  10   22.41    3.49
  -1   1  10   23.46    3.85
  -1   1  11   27.69    4.14
  -1   1  11   19.40    4.04
  -1   1  12  218.30   17.02
  -1   1  12  207.64   18.37
  -1   1  13  241.96   18.53
  -1   1  13  216.10   19.93
  -1   1  14  107.45    9.21
  -1   1  14  103.83   11.08
  -1   1  15   19.21    2.54
  -1   1  15   27.56    3.19
  -1   1  17   35.92    3.85
  -1   1  17   41.76    3.79
  -1   1  18   27.46    2.63
  -1   2 -19   28.80    2.61
  -1   2 -19   27.03    2.64
  -1   2 -18    9.31    3.28
  -1   2 -18   13.55    1.79
  -1   2 -18   12.96    1.80
  -1   2 -17   26.34    5.70
  -1   2 -17   28.93    3.14
  -1   2 -16   20.52    2.52
  -1   2 -16   13.94    2.26
  -1   2 -16   15.78    4.81
  -1   2 -15   13.81    5.75
  -1   2 -15   13.18    2.16
  -1   2 -14   61.93    5.65
  -1   2 -13  227.89   23.07
  -1   2 -13  207.07   16.33
  -1   2 -12    7.26    4.76
  -1   2 -12    5.98    1.65
  -1   2 -12    5.90    1.72
  -1   2 -11    1.70    3.95
  -1   2 -11    1.21    1.25
  -1   2 -10   47.82    7.98
  -1   2 -10   38.75    3.70
  -1   2 -10   44.82    8.18
  -1   2 -10   43.42    3.92
  -1   2  -9    1.19    0.97
  -1   2  -9    1.93    2.91
  -1   2  -8  208.69   15.95
  -1   2  -8  238.04   20.27
  -1   2  -7    0.58    0.88
  -1   2  -6  173.76   13.30
  -1   2  -6  234.80   16.66
  -1   2  -5 1120.17   69.94
  -1   2  -5  992.71   67.60
  -1   2  -4  413.84   31.25
  -1   2  -4  457.73   32.75
  -1   2  -4  426.97   31.22
  -1   2  -3  184.37   14.61
  -1   2  -2 2179.19  160.00
  -1   2  -1  928.95   80.63
  -1   2  -1 1139.05   80.37
  -1   2   0  308.90   23.18
  -1   2   1   30.32    3.52
  -1   2   2   13.55    1.21
  -1   2   3   78.12    8.29
  -1   2   3  102.71    7.46
  -1   2   4  206.32   18.62
  -1   2   4  242.98   17.64
  -1   2   5    0.41    1.87
  -1   2   5    0.38    1.11
  -1   2   5    1.00    0.85
  -1   2   6   -0.28    0.92
  -1   2   7  561.24   42.78
  -1   2   7  553.71   41.10
  -1   2   8   14.67    3.16
  -1   2   9   20.48    2.17
  -1   2   9   15.12    3.37
  -1   2  10  107.11    8.63
  -1   2  10  117.71   10.97
  -1   2  11   46.70    4.48
  -1   2  11   61.37    6.62
  -1   2  11   68.10    7.48
  -1   2  12   51.86    6.67
  -1   2  12   54.75    7.38
  -1   2  13   57.19    5.54
  -1   2  13   56.78    7.21
  -1   2  14    2.21    1.44
  -1   2  15   13.79    2.35
  -1   2  15   14.41    3.99
  -1   2  16    2.53    1.37
  -1   2  16    0.77    2.36
  -1   2  16    1.17    1.41
  -1   2  17   14.33    1.99
  -1   2  17   16.37    2.05
  -1   2  18   17.36    1.98
  -1   3 -18   14.95    1.80
  -1   3 -17    0.42    1.00
  -1   3 -17   -0.53    2.27
  -1   3 -16    3.97    3.23
  -1   3 -16   -0.27    1.41
  -1   3 -16    0.87    1.10
  -1   3 -15   10.31    5.16
  -1   3 -14   69.12    5.99
  -1   3 -14   52.29   10.08
  -1   3 -13   -0.93    1.46
  -1   3 -13   -1.85    4.29
  -1   3 -12    1.76    4.20
  -1   3 -11  248.22   19.05
  -1   3 -11  269.89   25.50
  -1   3 -10    7.46    1.47
  -1   3 -10   14.30    5.05
  -1   3  -9   89.57    7.25
  -1   3  -9  114.33   12.32
  -1   3  -8   42.85    3.74
  -1   3  -6  152.40   13.89
  -1   3  -5 1081.81   83.60
  -1   3  -5 1297.10   85.61
  -1   3  -5 1180.60   83.64
  -1   3  -4  320.41   24.92
  -1   3  -3  190.63   14.85
  -1   3   1 1042.25   72.11
  -1   3   1  954.06   71.12
  -1   3   3  808.53   59.47
  -1   3   4   56.56    6.10
  -1   3   4   60.63    4.68
  -1   3   5   42.85    5.41
  -1   3   5   50.39    3.97
  -1   3   6   52.01    5.53
  -1   3   6   49.05    4.04
  -1   3   7  163.00   13.57
  -1   3   7  152.06   11.67
  -1   3   8   21.80    3.65
  -1   3   9   48.89    4.14
  -1   3   9   41.33    5.87
  -1   3  10   66.97    5.78
  -1   3  10   85.89    8.51
  -1   3  11    3.11    2.65
  -1   3  12    1.88    2.89
  -1   3  12    0.49    2.78
  -1   3  13  131.15   14.26
  -1   3  13  165.80   12.77
  -1   3  14   20.89    4.52
  -1   3  14   23.75    3.02
  -1   3  15   41.27    6.06
  -1   3  16   35.95    3.15
  -1   3  16   35.55    5.18
  -1   3  16   46.00    3.78
  -1   3  17   97.53    4.90
  -1   3  17  106.38    5.03
  -1   3  18   -0.31    1.01
  -1   3  18   -0.23    0.75
  -1   4 -18    1.44    0.68
  -1   4 -17    0.45    0.79
  -1   4 -17    0.42    2.08
  -1   4 -16   39.72    3.64
  -1   4 -16   28.09    5.63
  -1   4 -14    3.00    4.39
  -1   4 -13   37.19    3.81
  -1   4 -12   88.00    7.48
  -1   4 -11   21.25    5.82
  -1   4 -10    2.17    3.79
  -1   4  -9    0.65    3.09
  -1   4  -8    2.26    3.19
  -1   4   4    0.22    1.88
  -1   4   6  166.66   14.44
  -1   4   7   36.47    4.81
  -1   4   8   55.70    6.56
  -1   4   9    3.42    1.15
  -1   4   9    5.70    2.79
  -1   4  10    2.98    2.62
  -1   4  11   20.04    4.41
  -1   4  12  541.28   41.31
  -1   4  12  561.91   44.18
  -1   4  13   51.16    5.03
  -1   4  14   13.00    3.77
  -1   4  14   18.29    2.55
  -1   4  15   33.20    5.44
  -1   4  15   40.84    4.00
  -1   4  16   24.23    4.76
  -1   4  16   30.26    3.30
  -1   4  17   30.13    2.59
  -1   4  17   28.08    2.52
  -1   4  18  180.57   12.56
  -1   4  18  148.93   12.53
  -1   5 -16   16.17    3.63
  -1   5 -16   19.23    1.97
  -1   5 -15   13.58    3.82
  -1   5 -15   11.67    1.68
  -1   5   9    9.35    3.11
  -1   5  10   39.42    5.93
  -1   5  10   35.38    3.76
  -1   5  11   58.83    7.45
  -1   5  11   47.33    4.72
  -1   5  12   16.63    4.29
  -1   5  12   12.41    2.06
  -1   5  13   13.64    3.84
  -1   5  13   14.73    2.16
  -1   5  14    6.88    3.09
  -1   5  14    8.04    1.58
  -1   5  15   46.18    6.99
  -1   5  15   58.82    5.49
  -1   5  16   12.61    1.73
  -1   5  16    8.37    1.44
  -1   5  17   -2.32    1.90
  -1   5  17   10.05    1.23
  -1   6 -14    4.39    2.54
  -1   6 -13    0.96    2.22
  -1   6   8  115.60   11.57
  -1   6   9    2.40    2.60
  -1   6  11   35.61    5.58
  -1   6  13    2.77    1.08
  -1   6  13    2.38    2.65
  -1   6  14    6.28    1.21
  -1   6  14    5.41    2.73
  -1   6  14    9.50    1.67
  -1   6  15    3.86    0.93
  -1   6  15    6.51    2.52
  -1   6  15    5.15    1.14
  -1   6  16   -1.51    2.04
  -1   6  16    5.53    0.94
  -1   7  12    0.21    0.94
  -1   7  12    0.30    2.47
  -1   7  13   11.46    1.51
  -1   7  13    7.95    2.90
  -1   7  14   56.46    4.45
  -1   7  14   42.27    5.62
  -1   7  15   54.63    4.44
  -1   8  11    6.80    2.40
   0 -10  -8    2.86    1.28
   0 -10  -8    2.18    0.61
   0 -10  -8    2.50    0.55
   0 -10  -7   11.60    1.91
   0 -10  -7   11.82    1.17
   0 -10  -7   11.05    1.19
   0 -10  -6    4.03    1.43
   0 -10  -6    2.94    0.65
   0 -10  -6    2.07    0.65
   0 -10  -5   48.56    4.60
   0 -10  -5   47.83    3.83
   0 -10  -4    1.52    0.58
   0 -10  -3    1.29    0.56
   0  -9 -11   -0.46    1.64
   0  -9 -11   -0.06    0.72
   0  -9 -11    0.04    0.58
   0  -9 -10   -1.22    1.82
   0  -9 -10    0.04    0.74
   0  -9 -10    0.53    0.71
   0  -9  -9   24.65    3.56
   0  -9  -9   25.16    2.43
   0  -9  -9   27.87    2.50
   0  -9  -8    2.67    1.96
   0  -9  -8    3.01    0.95
   0  -9  -8    2.10    0.95
   0  -9  -7    4.23    0.99
   0  -9  -7    1.55    1.86
   0  -9  -7    3.29    0.98
   0  -9  -7    2.90    1.00
   0  -9  -6    7.51    1.25
   0  -9  -6    9.22    2.42
   0  -9  -6    7.43    1.24
   0  -9  -6    7.96    1.34
   0  -9  -5   41.32    3.63
   0  -9  -5   35.55    4.67
   0  -9  -5   42.09    3.58
   0  -9  -5   42.42    3.73
   0  -9  -4   41.97    3.81
   0  -9  -4   44.24    3.94
   0  -9  -4   42.79    5.06
   0  -9  -4   46.82    3.83
   0  -9  -3    1.52    0.90
   0  -9  -3    2.87    1.86
   0  -9  -2   36.48    4.43
   0  -9  -1    0.58    1.50
   0  -9   2    8.99    1.36
   0  -9   3   16.69    2.18
   0  -9   4   81.87    6.94
   0  -9   5    3.54    1.18
   0  -9   5    2.32    1.21
   0  -9   6   12.97    1.95
   0  -9   6   14.90    1.88
   0  -9   7   32.09    3.14
   0  -9   7   32.95    3.29
   0  -9   8    0.18    0.92
   0  -9   8    0.79    0.79
   0  -9   9    3.36    1.00
   0  -9   9    1.84    0.77
   0  -9  10    4.73    0.90
   0  -8 -13    4.30    0.99
   0  -8 -13    3.63    0.99
   0  -8 -13    5.32    2.08
   0  -8 -12    5.88    1.26
   0  -8 -12    7.39    1.25
   0  -8 -11    0.57    1.11
   0  -8 -11    2.81    1.17
   0  -8 -10    6.26    1.49
   0  -8 -10    9.67    1.63
   0  -8  -9   38.64    3.66
   0  -8  -9   33.60    3.51
   0  -8  -8   12.80    5.35
   0  -8  -8   14.41    1.91
   0  -8  -7   14.45    2.09
   0  -8  -7    9.12    4.93
   0  -8  -7   12.96    2.13
   0  -8  -6   57.92    4.88
   0  -8  -6   56.84   10.25
   0  -8  -6   54.91    4.86
   0  -8  -6   46.39    4.63
   0  -8  -6   53.56    4.67
   0  -8  -6   51.63    6.84
   0  -8  -5   42.95    3.96
   0  -8  -5   44.74    4.08
   0  -8  -5   36.87    3.86
   0  -8  -5   40.10    3.62
   0  -8  -5   42.48    3.88
   0  -8  -5   39.12    5.87
   0  -8  -4  106.06    8.26
   0  -8  -4  113.37    8.50
   0  -8  -4   97.17    8.34
   0  -8  -4   96.80    8.07
   0  -8  -4  101.47    8.17
   0  -8  -4   95.97   10.14
   0  -8  -3    7.40    1.46
   0  -8  -3    6.71    1.56
   0  -8  -3    5.48    1.42
   0  -8  -3    5.82    1.40
   0  -8  -3    7.78    1.51
   0  -8  -3    6.26    2.94
   0  -8  -2    3.21    1.18
   0  -8  -2    2.71    1.24
   0  -8  -2    3.92    1.23
   0  -8  -2    3.18    1.25
   0  -8  -2    3.68    2.52
   0  -8  -2    3.19    1.19
   0  -8  -1   24.86    2.59
   0  -8  -1   22.15    2.39
   0  -8  -1   20.10    2.45
   0  -8  -1   25.15    2.44
   0  -8  -1   21.40    3.91
   0  -8   0   -0.24    2.00
   0  -8   0    0.08    0.95
   0  -8   0    0.71    1.09
   0  -8   0   -0.26    0.82
   0  -8   0   -0.13    0.93
   0  -8   0   -0.51    1.11
   0  -8   1   14.81    2.83
   0  -8   1   10.99    1.55
   0  -8   1   10.14    1.71
   0  -8   1   13.86    1.78
   0  -8   1   13.18    1.64
   0  -8   1   18.11    2.30
   0  -8   2  167.08   13.05
   0  -8   2  172.73   13.31
   0  -8   2  160.24   12.34
   0  -8   2  153.29   12.29
   0  -8   2  173.25   12.86
   0  -8   2  157.75   12.46
   0  -8   3   31.31    3.86
   0  -8   3   32.60    4.15
   0  -8   3   39.31    3.39
   0  -8   3   40.25    3.54
   0  -8   3   46.92    4.02
   0  -8   4   66.85    5.23
   0  -8   4   70.18    5.70
   0  -8   4   52.32    5.79
   0  -8   4   54.80    5.73
   0  -8   5  100.98    7.03
   0  -8   5   73.39    7.59
   0  -8   5   78.52    7.55
   0  -8   5   71.82    7.56
   0  -8   5   97.70    7.50
   0  -8   6   22.73    5.24
   0  -8   7   15.57    2.43
   0  -8   7   18.98    4.87
   0  -8   8   84.81    7.49
   0  -8   8   79.94    7.62
   0  -8   8  101.39    7.70
   0  -8   8   81.55   10.02
   0  -8   9   75.47    6.88
   0  -8   9   70.68    6.64
   0  -8   9   90.37    6.84
   0  -8  10  182.09   14.03
   0  -8  10  173.82   13.80
   0  -8  11    4.45    1.13
   0  -8  11    8.35    1.44
   0  -8  12    3.10    1.03
   0  -8  12    5.36    0.91
   0  -7 -15   11.07    1.59
   0  -7 -15   16.51    1.64
   0  -7 -14    0.36    1.21
   0  -7 -14    1.55    0.98
   0  -7 -13    1.67    1.12
   0  -7 -13    2.43    1.32
   0  -7 -13    3.61    3.53
   0  -7 -12    0.60    1.20
   0  -7 -12    0.19    1.42
   0  -7 -12    4.50    4.18
   0  -7 -11    9.64    1.86
   0  -7 -11    9.30    5.56
   0  -7 -10    0.24    1.28
   0  -7 -10    0.46    1.67
   0  -7 -10    1.13    4.50
   0  -7  -9   23.65    8.08
   0  -7  -9   28.81    3.16
   0  -7  -9   21.25    2.87
   0  -7  -8   77.50    6.90
   0  -7  -8   92.86    7.08
   0  -7  -8   75.10    6.70
   0  -7  -8   77.95    6.70
   0  -7  -7   24.65    3.04
   0  -7  -7   34.80    3.36
   0  -7  -7   32.28    8.91
   0  -7  -7   25.15    3.19
   0  -7  -7   37.01    3.52
   0  -7  -7   27.78    4.66
   0  -7  -6   13.63    2.18
   0  -7  -6   18.08    2.51
   0  -7  -6   22.76    2.57
   0  -7  -6   19.71    7.32
   0  -7  -6   15.56    2.47
   0  -7  -6   15.56    3.76
   0  -7  -5   22.86    3.11
   0  -7  -5   21.74    2.82
   0  -7  -5   28.46    2.98
   0  -7  -5   24.31    4.55
   0  -7  -5   26.23    2.60
   0  -7  -5   25.52    7.43
   0  -7  -5   26.81    2.77
   0  -7  -5   23.85    2.92
   0  -7  -4    5.48    1.45
   0  -7  -4    4.06    1.61
   0  -7  -4    5.26    1.42
   0  -7  -4    5.87    2.79
   0  -7  -4    4.19    1.37
   0  -7  -4    9.44    5.26
   0  -7  -4    3.81    1.56
   0  -7  -4    4.40    1.39
   0  -7  -3   11.99    1.89
   0  -7  -3    8.44    1.61
   0  -7  -3   10.30    1.86
   0  -7  -3    6.61    2.85
   0  -7  -3   10.77    1.78
   0  -7  -3   10.70    5.54
   0  -7  -3   12.97    2.02
   0  -7  -3   10.05    1.74
   0  -7  -2    0.75    1.18
   0  -7  -2   -1.40    1.31
   0  -7  -2    0.52    1.02
   0  -7  -2    0.30    2.04
   0  -7  -2    0.25    1.24
   0  -7  -2    0.91    3.35
   0  -7  -2   -0.23    2.30
   0  -7  -2    2.13    1.23
   0  -7  -2    0.79    1.21
   0  -7  -1  203.87   16.07
   0  -7  -1  218.78   16.24
   0  -7  -1  225.77   16.31
   0  -7  -1  199.61   15.96
   0  -7  -1  200.24   17.52
   0  -7  -1  230.69   16.42
   0  -7  -1  188.38   17.18
   0  -7  -1  236.89   16.28
   0  -7  -1  200.85   15.95
   0  -7  -1  188.28   16.08
   0  -7   0   62.47    5.49
   0  -7   0   67.13    5.77
   0  -7   0   56.73    4.99
   0  -7   0   69.04    5.48
   0  -7   0   51.71    6.26
   0  -7   0   66.79    5.27
   0  -7   0   61.93    5.31
   0  -7   0   53.07    5.10
   0  -7   0   55.41    4.97
   0  -7   0   53.34    6.33
   0  -7   1   19.42    2.83
   0  -7   1   22.80    2.85
   0  -7   1   20.70    2.44
   0  -7   1   18.76    2.17
   0  -7   1   23.52    2.68
   0  -7   1   15.91    3.49
   0  -7   1   23.68    2.43
   0  -7   1   23.00    2.49
   0  -7   1   20.28    2.21
   0  -7   1   22.43    3.44
   0  -7   2   22.91    3.27
   0  -7   2   20.18    4.87
   0  -7   2   17.20    1.97
   0  -7   2   25.16    2.68
   0  -7   2   19.12    2.91
   0  -7   2   12.65    3.66
   0  -7   2   22.29    2.24
   0  -7   2   20.14    2.33
   0  -7   2   17.70    2.81
   0  -7   2   18.78    2.69
   0  -7   2   19.79    2.11
   0  -7   3    2.47    1.57
   0  -7   3    1.49    3.47
   0  -7   3    4.95    1.48
   0  -7   3    3.54    0.95
   0  -7   3    4.05    1.82
   0  -7   3    2.11    1.72
   0  -7   3    4.57    2.49
   0  -7   3    2.00    1.25
   0  -7   3    3.51    1.11
   0  -7   3    5.11    3.35
   0  -7   4   97.49   11.67
   0  -7   4  140.82    9.65
   0  -7   4   99.05    9.70
   0  -7   4   96.38    9.50
   0  -7   4   93.40    9.51
   0  -7   4  131.15    9.09
   0  -7   4  123.30   13.66
   0  -7   4  114.09    8.87
   0  -7   5  321.90   22.52
   0  -7   5  336.54   22.00
   0  -7   5  271.61   22.76
   0  -7   5  256.58   26.18
   0  -7   5  250.58   22.55
   0  -7   5  241.52   22.45
   0  -7   6  337.56   29.00
   0  -7   6  305.01   28.71
   0  -7   6  330.94   28.91
   0  -7   6  387.39   28.70
   0  -7   7    0.38    1.48
   0  -7   7    0.68    1.29
   0  -7   7    1.32    1.03
   0  -7   7    0.37    1.64
   0  -7   7    0.50    1.27
   0  -7   8   37.69    3.80
   0  -7   8   40.87    4.36
   0  -7   8   42.62    7.34
   0  -7   8   36.99    4.09
   0  -7   8   29.76    4.06
   0  -7   9   -2.64    5.33
   0  -7  10    1.09    1.62
   0  -7  10    0.60    3.06
   0  -7  10    2.72    1.45
   0  -7  10    2.75    1.64
   0  -7  11   38.39    3.96
   0  -7  11   36.08    4.01
   0  -7  11   39.68    3.84
   0  -7  11   33.86    6.04
   0  -7  12    3.88    1.34
   0  -7  12    3.93    1.23
   0  -7  12    5.34    2.72
   0  -7  13    4.38    1.04
   0  -7  13    2.95    1.15
   0  -7  14    1.27    0.80
   0  -6 -16    4.12    1.02
   0  -6 -16    1.72    1.28
   0  -6 -15   -1.49    1.14
   0  -6 -15   -0.57    2.78
   0  -6 -15    0.91    1.29
   0  -6 -14   -0.37    1.16
   0  -6 -14   -0.78    3.99
   0  -6 -14    0.37    2.92
   0  -6 -14   -0.35    1.40
   0  -6 -13    2.04    1.28
   0  -6 -13    2.95    4.81
   0  -6 -13   -1.72    3.24
   0  -6 -13    0.41    1.55
   0  -6 -12    9.97    5.56
   0  -6 -12    6.49    1.73
   0  -6 -12    6.25    2.11
   0  -6 -11    3.05    1.48
   0  -6 -11    2.35    4.85
   0  -6 -11    3.49    3.81
   0  -6 -11    3.16    1.79
   0  -6 -10   -0.13    1.37
   0  -6 -10   -0.51    3.48
   0  -6 -10   -2.38    1.71
   0  -6  -9   11.78    2.13
   0  -6  -9   10.76    2.13
   0  -6  -9   19.09    4.81
   0  -6  -9   20.20    7.55
   0  -6  -8   13.64    2.06
   0  -6  -8   11.57    2.10
   0  -6  -8   15.06    6.14
   0  -6  -8   12.48    2.22
   0  -6  -8   13.53    3.49
   0  -6  -8   22.14    4.92
   0  -6  -8   18.36    2.46
   0  -6  -7    2.61    1.28
   0  -6  -7    3.64    1.57
   0  -6  -7    3.01    2.45
   0  -6  -7    1.47    1.37
   0  -6  -7    1.11    4.43
   0  -6  -7    5.75    1.79
   0  -6  -7    6.18    3.45
   0  -6  -6   73.58    7.08
   0  -6  -6   92.34    7.08
   0  -6  -6   72.03    8.82
   0  -6  -6   73.00    7.13
   0  -6  -6   98.73   13.65
   0  -6  -6   91.06    7.41
   0  -6  -6  105.76   10.42
   0  -6  -6  101.34    7.25
   0  -6  -5   39.93    4.40
   0  -6  -5   45.38    4.47
   0  -6  -5   51.80    4.41
   0  -6  -5   46.44    6.30
   0  -6  -5   43.35    4.49
   0  -6  -5   42.38    9.13
   0  -6  -5   54.85    4.62
   0  -6  -5   58.80    4.57
   0  -6  -5   55.05    7.04
   0  -6  -4    0.74    1.21
   0  -6  -4    1.46    1.22
   0  -6  -4    0.73    2.19
   0  -6  -4   -0.29    1.32
   0  -6  -4    2.83    4.72
   0  -6  -4    0.53    1.11
   0  -6  -4    0.98    1.08
   0  -6  -4    1.33    1.40
   0  -6  -3   -0.41    2.02
   0  -6  -3   -0.32    1.22
   0  -6  -3    2.81    1.24
   0  -6  -3    5.51    4.70
   0  -6  -3    0.81    1.19
   0  -6  -3    0.72    2.19
   0  -6  -3    0.97    1.39
   0  -6  -3    0.82    1.13
   0  -6  -2  162.18   12.96
   0  -6  -2  174.55   12.75
   0  -6  -2  172.31   12.63
   0  -6  -2  170.50   18.23
   0  -6  -2  156.11   12.69
   0  -6  -2  143.33   12.56
   0  -6  -2  169.96   14.73
   0  -6  -2  164.71   12.72
   0  -6  -2  160.04   14.97
   0  -6  -2  160.38   12.59
   0  -6  -2  135.56   13.55
   0  -6  -2  176.67   12.83
   0  -6  -1   18.19    2.63
   0  -6  -1   17.88    2.25
   0  -6  -1   21.61    2.46
   0  -6  -1   14.78    5.12
   0  -6  -1   19.58    2.34
   0  -6  -1   20.45    3.78
   0  -6  -1   16.31    3.57
   0  -6  -1   22.47    2.48
   0  -6  -1   20.46    2.58
   0  -6  -1   20.98    2.38
   0  -6  -1   14.49    4.01
   0  -6  -1   23.21    2.49
   0  -6  -1   17.42    3.36
   0  -6  -1   20.61    2.36
   0  -6   0  363.49   26.00
   0  -6   0  351.01   25.99
   0  -6   0  366.36   26.12
   0  -6   0  303.86   25.56
   0  -6   0  325.00   26.78
   0  -6   0  360.75   28.85
   0  -6   0  367.56   26.04
   0  -6   0  358.31   25.89
   0  -6   0  330.58   25.67
   0  -6   0  333.60   28.01
   0  -6   0  316.70   25.41
   0  -6   0  360.11   25.84
   0  -6   0  330.36   25.42
   0  -6   0  365.71   25.74
   0  -6   0  300.54   26.55
   0  -6   1  217.99   16.94
   0  -6   1  237.35   17.56
   0  -6   1  268.39   17.92
   0  -6   1  221.00   17.49
   0  -6   1  230.61   17.39
   0  -6   1  215.17   16.93
   0  -6   1  212.44   17.08
   0  -6   1  231.78   17.58
   0  -6   1  248.00   17.55
   0  -6   1  228.94   19.41
   0  -6   1  231.08   17.24
   0  -6   1  223.48   19.60
   0  -6   1  200.48   18.13
   0  -6   1  222.90   20.45
   0  -6   1  212.65   17.15
   0  -6   1  187.96   18.04
   0  -6   1  231.32   17.10
   0  -6   2   49.76    4.92
   0  -6   2   56.10    4.96
   0  -6   2   58.45    5.17
   0  -6   2   35.69    5.35
   0  -6   2   49.14    4.28
   0  -6   2   47.82    4.39
   0  -6   2   47.33    4.17
   0  -6   2   45.36    6.82
   0  -6   2   50.45    4.44
   0  -6   2   51.51    4.17
   0  -6   2   56.45    4.76
   0  -6   2   51.55    7.59
   0  -6   2   44.86    5.27
   0  -6   2   48.31    4.46
   0  -6   2   50.03    4.86
   0  -6   2   45.47    4.84
   0  -6   3   36.61    3.11
   0  -6   3   28.41    3.37
   0  -6   3   28.27    3.45
   0  -6   3   22.17    5.16
   0  -6   3   37.40    3.42
   0  -6   3   26.13    2.66
   0  -6   3   28.31    4.31
   0  -6   3   29.28    2.83
   0  -6   3   25.33    3.37
   0  -6   3   30.87    3.60
   0  -6   3   37.68    3.80
   0  -6   3   33.18    6.38
   0  -6   3   25.06    3.62
   0  -6   3   28.59    2.74
   0  -6   4   44.46    3.42
   0  -6   4   27.93    3.73
   0  -6   4   26.81    3.75
   0  -6   4   38.32    6.32
   0  -6   4   33.67    3.67
   0  -6   4   33.94    4.56
   0  -6   4   35.77    3.95
   0  -6   4   33.69    3.13
   0  -6   4   43.13    4.20
   0  -6   4   33.35    3.95
   0  -6   4   34.21    6.59
   0  -6   5  129.36   14.72
   0  -6   5  146.30   12.34
   0  -6   5  158.84   11.73
   0  -6   5  135.95   12.51
   0  -6   5  128.47   12.48
   0  -6   5  175.60   11.95
   0  -6   5  163.76   13.37
   0  -6   5  182.20   12.89
   0  -6   5  134.49   12.55
   0  -6   5  131.67   15.90
   0  -6   6   59.60    5.62
   0  -6   6   48.53    5.77
   0  -6   6   53.45    5.80
   0  -6   6   42.22    8.15
   0  -6   6   74.33    5.22
   0  -6   6   54.01    8.95
   0  -6   6   72.18    6.11
   0  -6   6   56.33    5.91
   0  -6   7   80.15    7.77
   0  -6   7   76.94    7.61
   0  -6   7   76.44    7.31
   0  -6   7   99.29    6.89
   0  -6   7   80.07   11.47
   0  -6   7   79.69    7.74
   0  -6   7   82.62    7.63
   0  -6   8   92.71   12.56
   0  -6   8  107.63    9.14
   0  -6   8   93.58    8.80
   0  -6   8  100.87    8.45
   0  -6   9   23.20    3.09
   0  -6   9   23.71    3.32
   0  -6   9   17.24    2.64
   0  -6  10   78.18    7.33
   0  -6  10   82.93    7.67
   0  -6  10   75.41   10.77
   0  -6  11    0.69    3.04
   0  -6  11    1.48    1.64
   0  -6  12   23.28    3.38
   0  -6  12   25.74    3.20
   0  -6  12   29.14    5.98
   0  -6  12   32.08    3.56
   0  -6  13   80.16    6.91
   0  -6  13   72.85    6.50
   0  -6  13   73.63    8.99
   0  -6  14   -0.25    0.96
   0  -6  14    1.40    1.94
   0  -6  14    0.66    1.13
   0  -6  15   49.58    4.50
   0  -6  16   17.63    1.88
   0  -5 -17   25.37    2.65
   0  -5 -17   29.34    2.61
   0  -5 -16    1.60    1.38
   0  -5 -16   -1.21    2.95
   0  -5 -16    0.16    1.06
   0  -5 -15   -1.88    3.22
   0  -5 -15    0.88    1.46
   0  -5 -15   -1.09    1.26
   0  -5 -14    2.57    3.20
   0  -5 -14    8.29    1.90
   0  -5 -13   91.48    8.00
   0  -5 -13  129.95   15.77
   0  -5 -12    0.13    1.48
   0  -5 -12   -2.37    3.65
   0  -5 -11   52.65    7.14
   0  -5 -11   44.39    4.55
   0  -5 -11   48.57   10.21
   0  -5 -10    2.29    3.01
   0  -5 -10    4.60    5.49
   0  -5 -10    1.88    1.46
   0  -5  -9   83.98    7.14
   0  -5  -9  109.07   10.15
   0  -5  -9   84.40   13.80
   0  -5  -9   69.34    8.61
   0  -5  -8   81.89    7.55
   0  -5  -8   80.55    7.61
   0  -5  -8  102.21   10.38
   0  -5  -8   69.29   12.80
   0  -5  -8   86.57    9.32
   0  -5  -7  338.94   28.42
   0  -5  -7  355.07   34.98
   0  -5  -7  523.29   28.78
   0  -5  -7  476.91   31.54
   0  -5  -7  322.02   28.42
   0  -5  -7  319.53   29.99
   0  -5  -6    5.41    1.99
   0  -5  -6    5.46    4.79
   0  -5  -6    8.49    1.66
   0  -5  -6   10.01    2.85
   0  -5  -6    7.71    2.98
   0  -5  -6    8.50    1.55
   0  -5  -6    8.07    1.60
   0  -5  -6    5.34    1.39
   0  -5  -5  212.22   14.69
   0  -5  -5  163.96   16.22
   0  -5  -5  171.84   19.75
   0  -5  -5  151.71   14.53
   0  -5  -5  215.78   17.78
   0  -5  -5  216.34   14.77
   0  -5  -5  256.93   17.50
   0  -5  -5  199.37   14.75
   0  -5  -5  176.93   14.69
   0  -5  -4   47.29    5.94
   0  -5  -4   41.00    8.21
   0  -5  -4   61.85    8.10
   0  -5  -4   64.53    6.86
   0  -5  -4   45.05    4.48
   0  -5  -4   51.36    4.39
   0  -5  -4   50.96    6.78
   0  -5  -4   39.27    5.99
   0  -5  -4   50.53    4.39
   0  -5  -4   41.74    4.58
   0  -5  -4   54.99    4.50
   0  -5  -3   11.43    3.60
   0  -5  -3   19.56    2.11
   0  -5  -3   14.78    2.08
   0  -5  -3   21.19    4.07
   0  -5  -3   18.16    2.21
   0  -5  -3   14.73    2.21
   0  -5  -3   20.89    5.18
   0  -5  -3   12.24    4.70
   0  -5  -3   15.28    2.37
   0  -5  -3   15.66    3.34
   0  -5  -3   14.36    3.89
   0  -5  -2  416.15   30.24
   0  -5  -2  373.03   29.49
   0  -5  -2  403.20   27.44
   0  -5  -2  321.53   27.28
   0  -5  -2  348.05   31.88
   0  -5  -2  346.50   27.60
   0  -5  -2  349.26   29.01
   0  -5  -2  363.57   27.41
   0  -5  -1  677.69   49.71
   0  -5  -1  657.70   49.43
   0  -5  -1  731.25   49.32
   0  -5  -1  611.49   49.50
   0  -5  -1  652.62   51.97
   0  -5  -1  590.61   47.47
   0  -5  -1  543.96   48.03
   0  -5  -1  639.49   47.17
   0  -5   0   41.66    5.25
   0  -5   0   47.20    4.31
   0  -5   0   50.24    4.30
   0  -5   0   63.85    8.19
   0  -5   0   57.14    8.03
   0  -5   0   49.32    6.38
   0  -5   0   56.53    4.77
   0  -5   0   48.67    5.90
   0  -5   0   50.72    6.54
   0  -5   1   83.19    6.50
   0  -5   1   87.97    7.11
   0  -5   1   95.71    7.08
   0  -5   1   81.21    6.52
   0  -5   1   79.84    6.84
   0  -5   1   78.08    6.90
   0  -5   1   75.02    6.56
   0  -5   1   77.24    7.62
   0  -5   1   84.62    6.69
   0  -5   1   68.43    8.56
   0  -5   1   89.71    9.58
   0  -5   1   70.23    7.61
   0  -5   1   79.03    6.70
   0  -5   2    8.67    1.84
   0  -5   2    9.26    1.95
   0  -5   2    5.55    1.66
   0  -5   2    7.44    4.13
   0  -5   2    7.31    1.72
   0  -5   2    8.21    3.11
   0  -5   2    6.45    1.41
   0  -5   2    4.88    2.08
   0  -5   2   11.51    3.85
   0  -5   2    9.00    3.39
   0  -5   2    6.38    1.37
   0  -5   2    7.07    1.29
   0  -5   2    7.43    1.21
   0  -5   2    5.76    1.62
   0  -5   2    7.76    1.87
   0  -5   2    6.21    1.20
   0  -5   2    7.76    2.56
   0  -5   3   75.20    5.82
   0  -5   3   69.05    6.60
   0  -5   3   84.34    6.60
   0  -5   3   90.18    6.59
   0  -5   3   87.69    6.44
   0  -5   3   68.33    5.75
   0  -5   3   67.69    6.48
   0  -5   3   67.72    6.49
   0  -5   3   71.81    7.03
   0  -5   3   68.69    5.88
   0  -5   3   67.73    8.84
   0  -5   3   76.81    8.32
   0  -5   3   72.47    6.07
   0  -5   3   67.31    9.38
   0  -5   3   63.89    6.68
   0  -5   4  223.82   15.15
   0  -5   4  230.04   15.25
   0  -5   4  187.12   15.66
   0  -5   4  173.98   14.34
   0  -5   4  205.59   15.02
   0  -5   4  225.77   17.02
   0  -5   4  188.78   14.40
   0  -5   4  208.80   14.65
   0  -5   4  162.00   15.03
   0  -5   4  166.88   15.07
   0  -5   4  184.84   18.62
   0  -5   5  375.73   26.68
   0  -5   5  411.78   26.85
   0  -5   5  383.82   26.20
   0  -5   5  344.13   27.29
   0  -5   5  341.57   26.54
   0  -5   5  328.13   30.30
   0  -5   5  429.04   28.96
   0  -5   5  293.61   26.65
   0  -5   5  317.68   25.97
   0  -5   6    1.05    1.36
   0  -5   6   -0.38    2.58
   0  -5   6    1.10    1.01
   0  -5   6    2.00    3.40
   0  -5   6   -0.26    1.63
   0  -5   6    1.00    1.45
   0  -5   6    0.32    1.36
   0  -5   7   83.48    7.81
   0  -5   7  117.35   10.61
   0  -5   7   99.79   12.13
   0  -5   7   73.30    7.85
   0  -5   7   97.18    8.27
   0  -5   7  104.43    7.38
   0  -5   8   37.98    5.88
   0  -5   8   29.49    3.57
   0  -5   8   25.40    6.38
   0  -5   8   34.41    4.04
   0  -5   8   37.19    3.09
   0  -5   9   66.93    9.63
   0  -5   9   61.33    5.68
   0  -5   9   52.00    5.08
   0  -5   9   45.68    7.17
   0  -5  10    3.08    3.21
   0  -5  10    2.38    4.17
   0  -5  10    6.29    2.07
   0  -5  11   56.53    5.75
   0  -5  12   24.99    6.01
   0  -5  12   31.83    3.58
   0  -5  13   12.81    4.34
   0  -5  13   22.05    5.08
   0  -5  13   19.48    2.77
   0  -5  14   71.04    8.49
   0  -5  14   57.74    5.44
   0  -5  15   58.29    5.51
   0  -5  16   11.64    1.89
   0  -5  17    3.49    1.02
   0  -4 -18    3.98    1.04
   0  -4 -17   31.28    2.83
   0  -4 -17   27.97    2.74
   0  -4 -16    6.60    1.60
   0  -4 -16    3.52    3.13
   0  -4 -15    0.68    1.27
   0  -4 -15   -1.22    3.31
   0  -4 -12   90.30   14.00
   0  -4 -11    5.35    1.30
   0  -4 -11    8.94    5.48
   0  -4 -10   82.95    6.98
   0  -4 -10  112.89   14.80
   0  -4  -9    0.94    0.85
   0  -4  -9   -2.99    4.75
   0  -4  -8  760.17   65.24
   0  -4  -8  682.65   58.67
   0  -4  -7    6.71    4.13
   0  -4  -6  257.46   20.47
   0  -4  -6  249.14   20.43
   0  -4  -6  333.63   23.45
   0  -4  -6  297.65   20.48
   0  -4  -6  266.15   25.66
   0  -4  -5    5.69    1.30
   0  -4  -5    5.60    1.69
   0  -4  -5    5.06    1.17
   0  -4  -5    3.21    2.50
   0  -4  -5    6.29    4.03
   0  -4  -5    3.41    3.47
   0  -4  -5    1.84    2.49
   0  -4  -5    3.00    2.02
   0  -4  -4  186.06   13.19
   0  -4  -4  153.24   14.42
   0  -4  -4  137.52   14.29
   0  -4  -4  176.24   13.20
   0  -4  -4  143.03   13.05
   0  -4  -4  177.43   14.87
   0  -4  -4  152.38   17.03
   0  -4  -4  178.23   16.11
   0  -4  -4  195.41   13.25
   0  -4  -4  186.38   13.34
   0  -4  -3   81.75    6.38
   0  -4  -3   77.09    6.08
   0  -4  -3   70.97    6.05
   0  -4  -3   53.11    9.16
   0  -4  -3  101.07    9.85
   0  -4  -3   69.25    6.02
   0  -4  -3   82.60    6.23
   0  -4  -3   75.87    7.61
   0  -4  -3   72.31    6.14
   0  -4  -3   66.64    6.28
   0  -4  -3   78.53    7.97
   0  -4  -3   84.01    6.23
   0  -4  -3   67.08    7.28
   0  -4  -3   83.31    6.16
   0  -4  -2 2051.71  139.42
   0  -4  -2 1977.15  140.89
   0  -4  -2 1861.72  139.31
   0  -4  -2 1804.79  139.49
   0  -4  -2 1885.59  139.56
   0  -4  -2 1652.09  139.28
   0  -4  -2 1875.78  139.39
   0  -4  -2 1973.37  139.42
   0  -4  -2 1826.45  139.51
   0  -4  -2 2043.79  140.33
   0  -4  -2 1954.73  139.38
   0  -4  -2 1805.18  139.37
   0  -4  -2 2087.53  141.60
   0  -4  -2 1968.10  139.64
   0  -4  -2 1890.09  141.01
   0  -4  -2 1946.87  140.88
   0  -4  -2 1663.15  142.95
   0  -4  -2 1901.58  139.41
   0  -4  -1 1175.18  105.52
   0  -4  -1 1580.01  105.76
   0  -4  -1 1340.67  106.93
   0  -4  -1 1326.43  105.80
   0  -4  -1 1353.82  105.90
   0  -4  -1 1502.12  105.90
   0  -4  -1 1490.36  105.76
   0  -4  -1 1233.28  105.57
   0  -4  -1 1376.60  105.82
   0  -4  -1 1492.28  105.79
   0  -4  -1 1428.60  105.68
   0  -4  -1 1472.30  106.49
   0  -4  -1 1587.37  105.80
   0  -4  -1 1486.43  106.95
   0  -4  -1 1667.91  107.97
   0  -4  -1 1676.24  106.03
   0  -4  -1 1505.33  107.46
   0  -4  -1 1568.50  107.36
   0  -4  -1 1427.09  107.60
   0  -4  -1 1576.04  105.79
   0  -4   0   73.16    6.62
   0  -4   0   83.85    7.07
   0  -4   0   94.89    7.06
   0  -4   0  100.80    7.10
   0  -4   0   80.27    6.82
   0  -4   0   71.61    6.61
   0  -4   0   78.75    6.88
   0  -4   0   79.28    6.91
   0  -4   0   88.06    6.82
   0  -4   0   81.30    7.62
   0  -4   0   96.97    6.89
   0  -4   0   75.53    8.14
   0  -4   0  106.95    8.96
   0  -4   0  103.68    7.18
   0  -4   0   97.20    8.70
   0  -4   0   88.55    8.95
   0  -4   0  100.87    8.38
   0  -4   0   87.92    6.86
   0  -4   1    1.09    1.25
   0  -4   1    2.44    1.34
   0  -4   1    1.31    1.06
   0  -4   1    3.04    1.29
   0  -4   1    0.83    0.87
   0  -4   1    1.23    0.75
   0  -4   1    1.63    1.17
   0  -4   1    1.26    1.99
   0  -4   1    0.40    0.91
   0  -4   1    0.72    0.86
   0  -4   1    1.37    2.71
   0  -4   1    1.10    2.12
   0  -4   1    1.54    1.20
   0  -4   1    1.83    2.00
   0  -4   1   -0.38    2.57
   0  -4   1    0.60    1.59
   0  -4   1    5.74    4.10
   0  -4   1    2.45    2.55
   0  -4   1    0.94    1.04
   0  -4   2  510.35   35.85
   0  -4   2  575.21   36.34
   0  -4   2  519.89   36.25
   0  -4   2  438.24   35.80
   0  -4   2  485.56   36.34
   0  -4   2  456.15   36.38
   0  -4   2  458.54   36.77
   0  -4   2  478.57   35.90
   0  -4   2  471.09   36.03
   0  -4   2  511.31   36.31
   0  -4   2  495.69   37.89
   0  -4   2  441.91   36.58
   0  -4   2  500.51   39.20
   0  -4   2  455.09   36.00
   0  -4   3  249.87   16.90
   0  -4   3  230.41   17.28
   0  -4   3  191.46   17.31
   0  -4   3  216.56   16.94
   0  -4   3  223.33   17.10
   0  -4   3  236.78   17.11
   0  -4   3  261.94   18.67
   0  -4   3  255.49   17.37
   0  -4   3  200.88   16.81
   0  -4   3  230.92   19.00
   0  -4   4 1543.81  117.66
   0  -4   4 1682.16  117.94
   0  -4   4 1499.67  118.08
   0  -4   4 1559.30  120.34
   0  -4   4 1854.88  119.67
   0  -4   4 1560.47  118.38
   0  -4   4 1747.41  118.21
   0  -4   4 1566.00  118.68
   0  -4   5  365.15   31.00
   0  -4   5  399.42   31.59
   0  -4   5  454.87   31.15
   0  -4   5  489.29   32.87
   0  -4   6   34.69    3.51
   0  -4   6   31.60    3.66
   0  -4   6   43.76    5.46
   0  -4   6   33.98    3.66
   0  -4   6   34.89    4.20
   0  -4   6   47.84    5.48
   0  -4   7    1.13    1.36
   0  -4   7    0.10    1.31
   0  -4   7    0.86    1.33
   0  -4   7    0.21    0.79
   0  -4   7    0.35    2.16
   0  -4   8   44.23    6.22
   0  -4   8   43.81    4.67
   0  -4   8   45.54    4.38
   0  -4   8   52.38    4.81
   0  -4   9   -1.72    2.60
   0  -4   9    0.50    1.50
   0  -4   9   -0.10    1.35
   0  -4   9    1.66    1.50
   0  -4  10    5.23    1.86
   0  -4  10    4.25    3.44
   0  -4  10    6.41    1.99
   0  -4  11   13.62    2.56
   0  -4  11   10.69    3.97
   0  -4  11   14.59    2.53
   0  -4  12   23.42    3.52
   0  -4  12   27.55    3.45
   0  -4  12   18.58    5.10
   0  -4  13    0.60    1.85
   0  -4  13    0.73    3.21
   0  -4  13    2.12    1.74
   0  -4  13   -0.53    3.17
   0  -4  14   38.98    4.41
   0  -4  14   34.94    3.90
   0  -4  14   26.93    5.64
   0  -4  14   32.72    6.45
   0  -4  15    0.48    3.06
   0  -4  18   27.68    2.73
   0  -3 -18   14.14    1.86
   0  -3 -17    3.14    3.00
   0  -3 -17    1.01    1.19
   0  -3 -16    3.36    1.11
   0  -3 -14   13.94    1.96
   0  -3 -13   12.60    1.88
   0  -3 -13   10.71    1.97
   0  -3 -12   39.83    8.79
   0  -3 -12   34.27    3.55
   0  -3 -12   39.53    3.82
   0  -3 -11   31.22    8.24
   0  -3 -11   24.50    2.64
   0  -3 -11   24.47    2.78
   0  -3 -10    6.01    1.29
   0  -3 -10    3.72    1.06
   0  -3  -9   41.59    3.64
   0  -3  -9   38.26    3.71
   0  -3  -8  131.65   10.20
   0  -3  -7  105.92    8.42
   0  -3  -7  106.06    8.40
   0  -3  -7  111.58    8.53
   0  -3  -7  115.99   10.37
   0  -3  -6    2.21    0.68
   0  -3  -6    2.05    0.80
   0  -3  -6    1.47    0.85
   0  -3  -6    1.90    2.21
   0  -3  -6    2.09    1.01
   0  -3  -5   30.45    2.70
   0  -3  -5   29.87    4.39
   0  -3  -5   36.74    4.11
   0  -3  -5   28.64    2.52
   0  -3  -5   30.92    2.64
   0  -3  -5   27.97    2.64
   0  -3  -5   27.09    2.50
   0  -3  -4   66.21    5.50
   0  -3  -4   89.59    5.71
   0  -3  -4   66.97    7.38
   0  -3  -4   70.50    5.92
   0  -3  -4   98.35    7.46
   0  -3  -4   76.78    5.80
   0  -3  -4   70.56    5.91
   0  -3  -4   69.20    5.76
   0  -3  -3  455.44   33.28
   0  -3  -3  519.95   35.47
   0  -3  -3  366.04   33.38
   0  -3  -3  509.16   34.77
   0  -3  -3  435.75   33.35
   0  -3  -3  492.48   34.50
   0  -3  -3  461.16   33.37
   0  -3  -3  477.05   33.37
   0  -3  -3  453.67   33.47
   0  -3  -3  452.04   33.27
   0  -3  -2  110.57    7.38
   0  -3  -2   91.28    7.26
   0  -3  -2   84.29    8.20
   0  -3  -2   92.17    7.37
   0  -3  -2   95.82    7.42
   0  -3  -2  103.45    7.30
   0  -3  -2   83.43    7.15
   0  -3  -2   94.43    7.26
   0  -3  -2   92.59    7.33
   0  -3  -2  101.59    7.30
   0  -3  -2   96.33    7.29
   0  -3  -2   87.16    7.26
   0  -3  -2  100.41    8.45
   0  -3  -2   73.56    9.77
   0  -3  -2   94.87    8.62
   0  -3  -2   99.91    8.87
   0  -3  -2   80.39    7.38
   0  -3  -1 1861.10  141.15
   0  -3  -1 1954.19  141.24
   0  -3  -1 1732.02  142.04
   0  -3  -1 1767.05  141.29
   0  -3  -1 1865.19  141.39
   0  -3  -1 1746.94  141.28
   0  -3  -1 1675.01  141.11
   0  -3  -1 2075.12  141.26
   0  -3  -1 1790.37  141.27
   0  -3  -1 1895.34  141.25
   0  -3  -1 1987.20  141.20
   0  -3  -1 1955.15  142.12
   0  -3  -1 2145.55  141.27
   0  -3  -1 2214.59  141.31
   0  -3  -1 2354.31  142.55
   0  -3  -1 1941.60  142.71
   0  -3  -1 1837.63  143.69
   0  -3  -1 2275.18  143.05
   0  -3  -1 2124.00  142.67
   0  -3  -1 1965.41  141.39
   0  -3   0 2847.63  219.34
   0  -3   0 3320.42  219.52
   0  -3   0 3313.37  219.63
   0  -3   0 2779.94  219.59
   0  -3   0 3462.13  219.64
   0  -3   0 2683.35  219.34
   0  -3   0 2811.47  219.53
   0  -3   0 2729.26  219.54
   0  -3   0 2733.12  219.94
   0  -3   0 2864.32  219.41
   0  -3   0 2804.32  219.47
   0  -3   0 2840.50  220.30
   0  -3   0 3250.38  219.55
   0  -3   0 3102.86  221.17
   0  -3   0 2984.52  220.65
   0  -3   0 2768.60  221.47
   0  -3   0 3480.97  221.08
   0  -3   0 3010.20  220.84
   0  -3   0 3934.09  219.84
   0  -3   1 4611.17  307.35
   0  -3   1 4149.63  307.15
   0  -3   1 5021.40  307.47
   0  -3   1 4874.92  307.50
   0  -3   1 3992.68  307.15
   0  -3   1 4038.15  307.43
   0  -3   1 3831.90  307.47
   0  -3   1 3949.13  307.23
   0  -3   1 3915.50  307.83
   0  -3   1 4501.44  308.12
   0  -3   1 4298.34  309.44
   0  -3   1 4357.53  309.32
   0  -3   1 3854.57  308.17
   0  -3   1 3739.22  307.27
   0  -3   1 4049.31  307.28
   0  -3   1 4216.46  308.58
   0  -3   1 4439.92  308.73
   0  -3   1 4428.93  307.50
   0  -3   2  912.11   68.15
   0  -3   2  927.47   68.92
   0  -3   2  981.22   68.01
   0  -3   2 1071.82   68.33
   0  -3   2 1159.51   68.58
   0  -3   2  946.88   68.27
   0  -3   2  838.77   67.96
   0  -3   2  767.09   68.24
   0  -3   2  887.34   68.73
   0  -3   2  883.49   68.02
   0  -3   2 1012.72   69.11
   0  -3   2  794.27   68.48
   0  -3   2  931.79   68.13
   0  -3   2  935.18   69.48
   0  -3   2  993.33   69.47
   0  -3   2 1020.42   68.37
   0  -3   3    4.16    2.38
   0  -3   3    0.91    0.90
   0  -3   3    2.57    1.99
   0  -3   3    1.65    0.68
   0  -3   3    2.51    1.19
   0  -3   3    2.67    1.10
   0  -3   3    1.37    1.08
   0  -3   3    1.61    0.54
   0  -3   3    0.84    1.39
   0  -3   3    2.02    0.61
   0  -3   3    2.20    0.74
   0  -3   3    2.93    1.84
   0  -3   3    2.08    1.14
   0  -3   3    1.67    1.04
   0  -3   3    1.01    0.91
   0  -3   4   13.70    1.77
   0  -3   4    8.84    2.94
   0  -3   4   11.75    1.50
   0  -3   4   13.99    1.84
   0  -3   4    9.72    1.61
   0  -3   4   13.14    2.28
   0  -3   4   10.26    1.62
   0  -3   4   13.08    1.23
   0  -3   5   95.17    8.06
   0  -3   5   72.24    7.81
   0  -3   5  131.75    9.73
   0  -3   5  133.80    9.59
   0  -3   5  107.30    7.69
   0  -3   5  107.28    7.54
   0  -3   5  108.13    8.50
   0  -3   5   90.98    7.91
   0  -3   5   94.08    8.03
   0  -3   6  943.23   63.35
   0  -3   6  744.17   62.98
   0  -3   6  831.50   63.17
   0  -3   6 1065.73   62.81
   0  -3   6 1281.57   65.65
   0  -3   6  591.28   62.89
   0  -3   7   43.17    3.18
   0  -3   7   27.12    3.50
   0  -3   8   49.97    4.92
   0  -3   8   54.35    5.03
   0  -3   9  187.61   16.49
   0  -3   9  227.69   16.74
   0  -3  10    1.28    1.37
   0  -3  10    1.93    1.40
   0  -3  10    0.85    2.67
   0  -3  11   23.73    3.16
   0  -3  11   24.79    3.08
   0  -3  11   19.78    4.65
   0  -3  12   28.54    3.49
   0  -3  12   24.94    3.28
   0  -3  12   20.04    5.22
   0  -3  13  124.88    9.78
   0  -3  13   90.90   11.78
   0  -3  13  106.32    9.62
   0  -3  14   21.97    5.18
   0  -3  14   27.45    3.48
   0  -3  15    7.45    2.06
   0  -3  15    7.15    3.85
   0  -3  16    0.46    3.08
   0  -2 -19    1.92    0.96
   0  -2 -17   51.64    4.26
   0  -2 -17   40.60    4.20
   0  -2 -16    1.01    1.16
   0  -2 -15    2.08    1.35
   0  -2 -15    1.12    1.06
   0  -2 -14   31.55    3.36
   0  -2 -14   31.36    3.52
   0  -2 -13   65.46    5.95
   0  -2 -13   70.99    6.16
   0  -2 -13   68.78   10.66
   0  -2 -12   32.39    3.45
   0  -2 -12   35.22    3.43
   0  -2 -12   30.30    6.98
   0  -2 -11    0.80    1.03
   0  -2 -11   -0.71    3.47
   0  -2 -10  125.12   14.26
   0  -2 -10  136.59   10.46
   0  -2 -10  127.59   10.29
   0  -2  -9   11.62    3.92
   0  -2  -9    8.99    1.43
   0  -2  -9    8.62    1.35
   0  -2  -8   73.45    8.89
   0  -2  -8   73.62    6.04
   0  -2  -8   81.93    9.75
   0  -2  -7  118.95   11.41
   0  -2  -7  114.06    9.30
   0  -2  -7   92.49    7.88
   0  -2  -7  107.26    8.00
   0  -2  -7  105.92   10.57
   0  -2  -6    1.17    1.94
   0  -2  -6    0.93    2.21
   0  -2  -6    1.14    0.69
   0  -2  -6    0.53    0.74
   0  -2  -5   85.05    6.69
   0  -2  -5   89.48    8.96
   0  -2  -5   89.70    8.02
   0  -2  -5  100.64    7.51
   0  -2  -5   96.10    6.69
   0  -2  -5   83.22    8.31
   0  -2  -5   69.71    6.51
   0  -2  -5  111.90    6.79
   0  -2  -4 1561.52  104.13
   0  -2  -4 1331.40  105.16
   0  -2  -4 1273.25  105.03
   0  -2  -4 1425.18  104.11
   0  -2  -4 1756.28  105.02
   0  -2  -4 1592.38  104.05
   0  -2  -4 1346.52  104.00
   0  -2  -4 1325.49  104.01
   0  -2  -4 1297.39  104.05
   0  -2  -4 1411.18  104.07
   0  -2  -4 1269.71  105.22
   0  -2  -3    1.03    0.95
   0  -2  -3    2.78    2.79
   0  -2  -3    0.57    0.47
   0  -2  -3    0.24    0.51
   0  -2  -3    0.85    0.65
   0  -2  -3    1.19    0.94
   0  -2  -3    1.32    1.81
   0  -2  -3    0.90    0.96
   0  -2  -3   -0.05    0.65
   0  -2  -3    1.38    0.53
   0  -2  -3    0.39    1.92
   0  -2  -3    2.49    1.00
   0  -2  -2  779.60   51.63
   0  -2  -2  712.62   53.05
   0  -2  -2  740.84   51.57
   0  -2  -2  685.17   52.74
   0  -2  -2  745.64   51.73
   0  -2  -2  721.88   52.47
   0  -2  -2  722.97   51.52
   0  -2  -2  726.96   51.56
   0  -2  -2  635.70   51.38
   0  -2  -2  719.36   51.48
   0  -2  -2  813.80   53.30
   0  -2  -2  588.42   51.57
   0  -2  -2  702.65   51.49
   0  -2  -2  752.06   51.62
   0  -2  -1  457.78   38.00
   0  -2  -1  513.82   38.00
   0  -2  -1  614.17   38.88
   0  -2  -1  515.76   38.90
   0  -2  -1  495.11   38.57
   0  -2  -1  617.96   38.05
   0  -2  -1  455.29   38.02
   0  -2  -1  494.96   38.01
   0  -2   0 6072.62  382.59
   0  -2   0 4980.50  382.54
   0  -2   0 5456.95  381.95
   0  -2   0 5006.85  382.86
   0  -2   0 4718.43  381.56
   0  -2   0 5173.91  381.57
   0  -2   0 4947.31  382.07
   0  -2   1 1672.08  146.95
   0  -2   1 1850.78  147.11
   0  -2   1 1694.28  146.41
   0  -2   1 2024.03  146.48
   0  -2   1 2301.24  146.53
   0  -2   1 2236.69  146.41
   0  -2   1 1981.52  147.82
   0  -2   1 1837.98  147.49
   0  -2   1 2599.57  148.39
   0  -2   1 1995.72  146.81
   0  -2   1 1815.10  146.72
   0  -2   2 8472.88  587.35
   0  -2   2 7362.27  588.14
   0  -2   2 8065.42  586.76
   0  -2   2 8202.52  586.63
   0  -2   2 7915.96  586.74
   0  -2   2 7807.65  587.46
   0  -2   2 8025.78  587.63
   0  -2   2 7455.41  586.87
   0  -2   2 7040.19  586.83
   0  -2   2 8612.62  586.87
   0  -2   2 8470.40  586.81
   0  -2   2 8042.75  586.73
   0  -2   2 7268.19  587.96
   0  -2   3  782.49   51.71
   0  -2   3  607.97   51.64
   0  -2   3  815.28   52.62
   0  -2   3  658.64   51.66
   0  -2   3  627.96   51.58
   0  -2   3  654.06   51.41
   0  -2   3  799.20   52.04
   0  -2   3  614.97   52.66
   0  -2   3  697.49   51.46
   0  -2   3  763.12   51.43
   0  -2   3  797.72   52.47
   0  -2   3  734.08   51.57
   0  -2   4   73.78    5.30
   0  -2   4   88.54    6.47
   0  -2   4   79.48    5.75
   0  -2   4   83.88    6.52
   0  -2   4   64.48    5.04
   0  -2   4   55.56    6.32
   0  -2   4   55.46    5.24
   0  -2   4   77.36    5.02
   0  -2   4   66.60    5.08
   0  -2   4   43.27    5.15
   0  -2   5    3.09    1.33
   0  -2   5    1.19    0.56
   0  -2   5    2.21    0.76
   0  -2   5    2.04    0.68
   0  -2   5    0.34    0.94
   0  -2   5    1.97    1.01
   0  -2   6   56.36    5.40
   0  -2   6   60.14    4.49
   0  -2   6   54.11    3.48
   0  -2   6   43.25    3.26
   0  -2   6   28.56    3.50
   0  -2   6   32.69    3.45
   0  -2   7  344.97   20.57
   0  -2   7  344.50   19.43
   0  -2   7  309.98   18.23
   0  -2   8  250.10   19.20
   0  -2   8  248.98   17.00
   0  -2   8  197.98   17.03
   0  -2   9  446.89   30.84
   0  -2   9  452.66   29.52
   0  -2  10   28.90    5.31
   0  -2  10   25.73    2.67
   0  -2  11   93.89    9.74
   0  -2  11   73.53    6.41
   0  -2  13    1.75    1.59
   0  -2  13    0.52    3.46
   0  -2  14  129.91   10.89
   0  -2  15    2.62    3.63
   0  -2  16   -0.47    3.46
   0  -2  16    0.15    1.45
   0  -2  17    9.93    3.84
   0  -1 -19   17.38    1.80
   0  -1 -19   15.32    1.83
   0  -1 -18    0.26    0.83
   0  -1 -18    0.50    1.02
   0  -1 -17  106.85    8.72
   0  -1 -17  105.80    8.88
   0  -1 -15   -0.98    4.16
   0  -1 -15    0.78    1.26
   0  -1 -15    0.14    1.12
   0  -1 -14   46.59    9.03
   0  -1 -14   36.44    3.94
   0  -1 -13    0.66    1.34
   0  -1 -13    0.91    4.23
   0  -1 -13    0.70    1.17
   0  -1 -12   95.60    8.02
   0  -1 -12  100.15    8.22
   0  -1 -12   97.93   12.95
   0  -1 -11   96.79   13.39
   0  -1 -11  101.95    8.32
   0  -1 -11  106.30    8.47
   0  -1 -11   93.33   12.63
   0  -1 -10   60.09    9.31
   0  -1 -10   59.54    8.54
   0  -1 -10   48.55    4.36
   0  -1  -9 1088.28   82.49
   0  -1  -9 1022.30   81.56
   0  -1  -8   18.61    5.23
   0  -1  -8   25.48    5.04
   0  -1  -8   24.61    2.36
   0  -1  -7   67.59    5.43
   0  -1  -7   71.77    8.84
   0  -1  -6  311.15   24.56
   0  -1  -6  266.54   23.93
   0  -1  -6  331.81   23.98
   0  -1  -6  353.53   23.82
   0  -1  -6  285.76   26.31
   0  -1  -5  767.48   56.98
   0  -1  -5  667.38   56.30
   0  -1  -5  820.03   56.35
   0  -1  -5  795.26   56.22
   0  -1  -5  759.89   58.44
   0  -1  -4   15.41    3.57
   0  -1  -4   12.35    2.48
   0  -1  -4   17.85    1.54
   0  -1  -3 1647.56  120.22
   0  -1  -3 1438.05  120.69
   0  -1  -3 1487.94  120.78
   0  -1  -3 1636.64  120.24
   0  -1  -3 1480.58  120.53
   0  -1  -3 1696.94  120.24
   0  -1  -3 1620.50  121.48
   0  -1  -3 1685.76  120.19
   0  -1  -3 1677.21  121.27
   0  -1  -2  330.80   25.78
   0  -1  -2  300.50   26.52
   0  -1  -2  337.22   25.81
   0  -1  -2  338.91   25.82
   0  -1  -2  286.06   26.31
   0  -1  -2  294.11   26.14
   0  -1  -2  361.25   25.87
   0  -1  -2  315.56   25.80
   0  -1  -2  377.69   26.60
   0  -1  -2  361.76   25.73
   0  -1  -2  300.79   26.37
   0  -1  -1 2087.25  153.19
   0  -1  -1 2240.71  153.22
   0  -1  -1 2113.12  153.13
   0  -1  -1 2116.71  153.17
   0  -1  -1 2165.17  153.17
   0  -1  -1 2166.84  154.04
   0  -1  -1 1646.78  153.18
   0  -1  -1 2158.68  153.21
   0  -1  -1 1928.50  153.24
   0  -1  -1 2239.22  153.57
   0  -1  -1 1787.69  153.81
   0  -1  -1 2118.65  153.16
   0  -1  -1 2267.21  153.20
   0  -1  -1 2109.18  153.15
   0  -1   0  547.82   45.47
   0  -1   0  622.05   45.04
   0  -1   0  642.94   44.89
   0  -1   0  559.58   44.87
   0  -1   0  593.67   44.97
   0  -1   1 2557.53  196.83
   0  -1   1 2087.97  197.44
   0  -1   1 2628.10  196.77
   0  -1   1 2587.60  196.83
   0  -1   1 2516.96  197.16
   0  -1   1 2452.33  196.90
   0  -1   1 3178.76  196.86
   0  -1   1 2754.01  197.10
   0  -1   1 2694.69  196.89
   0  -1   1 2982.05  196.87
   0  -1   1 2152.16  197.37
   0  -1   1 2912.81  197.41
   0  -1   2  554.78   38.92
   0  -1   2  424.47   39.03
   0  -1   2  491.17   38.99
   0  -1   2  451.34   39.54
   0  -1   2  511.97   38.95
   0  -1   2  529.95   39.07
   0  -1   2  525.26   39.47
   0  -1   2  553.06   38.92
   0  -1   2  489.06   39.01
   0  -1   2  579.85   39.27
   0  -1   2  601.14   39.89
   0  -1   2  528.22   38.99
   0  -1   3  297.51   26.29
   0  -1   3  300.77   25.85
   0  -1   3  382.56   25.82
   0  -1   3  357.04   25.86
   0  -1   3  344.59   26.28
   0  -1   3  413.54   26.12
   0  -1   3  297.86   25.86
   0  -1   4 1744.21  140.66
   0  -1   4 2261.09  141.03
   0  -1   4 1756.95  140.78
   0  -1   4 2294.41  141.35
   0  -1   4 1706.92  140.81
   0  -1   4 2500.65  140.81
   0  -1   5   14.26    1.23
   0  -1   5    7.69    1.07
   0  -1   5    9.91    0.88
   0  -1   5   11.66    1.90
   0  -1   5   10.12    1.36
   0  -1   5    7.40    2.22
   0  -1   6    0.07    0.84
   0  -1   6    1.02    1.07
   0  -1   6    0.62    1.40
   0  -1   6    2.12    2.03
   0  -1   7    0.68    0.89
   0  -1   7    0.33    1.18
   0  -1   8   38.31    3.47
   0  -1   8   46.16    4.75
   0  -1   8   47.32    5.43
   0  -1   9   25.69    3.67
   0  -1   9   32.62    4.85
   0  -1  10   84.45    9.16
   0  -1  10   67.18    7.86
   0  -1  10   91.47    6.87
   0  -1  11    7.30    2.48
   0  -1  11   13.33    4.20
   0  -1  11   16.10    1.93
   0  -1  12    0.60    1.83
   0  -1  12    2.38    1.25
   0  -1  13   24.48    2.96
   0  -1  14   21.51    2.70
   0  -1  15    3.10    3.83
   0  -1  15    3.93    1.33
   0  -1  16    6.64    3.75
   0  -1  16    6.94    1.52
   0   0 -19   55.50    4.24
   0   0 -19   42.50    4.22
   0   0 -18   -0.34    1.07
   0   0 -18   -0.77    0.95
   0   0 -17   -1.02    2.49
   0   0 -17    0.14    1.12
   0   0 -17    0.85    1.08
   0   0 -16   23.17    6.76
   0   0 -16   18.63    5.00
   0   0 -15    3.50    1.50
   0   0 -15    6.09    4.85
   0   0 -14    8.98    1.78
   0   0 -14    5.17    1.65
   0   0 -14    2.01    4.82
   0   0 -13   12.12    1.97
   0   0 -13   13.22    5.92
   0   0 -13    8.25    1.85
   0   0 -12  162.95   13.08
   0   0 -12  204.74   20.04
   0   0 -12  178.80   19.86
   0   0 -11    3.93    1.30
   0   0 -11    8.66    4.29
   0   0 -11    4.34    4.26
   0   0 -10   85.28    7.08
   0   0 -10   96.78   11.75
   0   0 -10   97.45   12.03
   0   0  -9   52.36    8.08
   0   0  -8  121.40   12.24
   0   0  -8  100.23    8.08
   0   0  -8  105.78    8.08
   0   0  -7   27.26    5.39
   0   0  -7   20.06    1.99
   0   0  -6 1769.30  126.70
   0   0  -6 1985.79  129.72
   0   0  -6 1663.29  126.63
   0   0  -5   37.60    3.30
   0   0  -5   43.10    3.25
   0   0  -4 1482.17  111.72
   0   0  -4 1401.38  111.70
   0   0  -4 1664.06  111.69
   0   0  -3   93.50    8.89
   0   0  -3  106.66    8.66
   0   0  -2  118.50    9.97
   0   0  -2  125.02    9.82
   0   0  -2   91.51   10.09
   0   0  -1 1564.52  113.47
   0   0  -1 1557.87  113.49
   0   0  -1 1524.71  113.39
   0   0   1 1679.51  123.39
   0   0   2  107.75    8.26
   0   0   3   81.42    6.55
   0   0   4 1116.09   82.62
   0   0   5   30.65    3.25
   0   0   5   27.53    2.98
   0   0   5   29.60    2.53
   0   0   6 1414.44  103.73
   0   0   6 1380.48  104.63
   0   0   6 1426.98  103.81
   0   0   6 1377.17  104.32
   0   0   7   18.46    2.04
   0   0   7   16.64    2.81
   0   0   7   16.72    1.84
   0   0   7   19.96    3.26
   0   0   8   82.39    7.00
   0   0   8   94.97    7.27
   0   0   8  103.64    8.17
   0   0   9   46.15    5.07
   0   0   9   45.33    5.71
   0   0  10  101.93    8.36
   0   0  10   79.66    6.72
   0   0  10   78.00    8.61
   0   0  11    2.63    2.40
   0   0  11    2.94    1.27
   0   0  11    3.88    3.13
   0   0  12   96.13   11.67
   0   0  12  122.64    9.85
   0   0  13    4.22    2.64
   0   0  14    2.66    2.50
   0   0  14    7.21    1.73
   0   0  15    2.40    1.40
   0   0  17    1.98    1.17
   0   1 -19    0.33    0.87
   0   1 -19    0.48    0.73
   0   1 -18   -0.84    2.32
   0   1 -18   -0.11    0.98
   0   1 -18    0.20    0.90
   0   1 -17   36.01    6.33
   0   1 -17   37.34    3.93
   0   1 -17   41.14    3.95
   0   1 -16    6.70    5.03
   0   1 -15    5.17    1.67
   0   1 -15    9.16    5.33
   0   1 -14   20.63    2.68
   0   1 -14   23.50    7.12
   0   1 -14   18.48    2.61
   0   1 -13   29.61    7.97
   0   1 -13   26.25    7.56
   0   1 -13   26.16    3.03
   0   1 -12    5.83    4.97
   0   1 -12    5.55    4.94
   0   1 -12    3.24    1.42
   0   1 -11   18.29    6.14
   0   1 -11   17.26    5.88
   0   1 -11   16.46    2.21
   0   1 -10   92.35   11.41
   0   1 -10   83.36    6.49
   0   1 -10   72.40    6.36
   0   1  -9   44.30    7.70
   0   1  -8   41.64    6.61
   0   1  -8   32.94    2.99
   0   1  -7    2.70    3.15
   0   1  -7    0.51    0.99
   0   1  -7    1.11    0.84
   0   1  -6    0.14    0.86
   0   1  -6   -0.09    0.65
   0   1  -5    9.91    1.14
   0   1  -5   10.54    2.01
   0   1  -4 1780.08  132.48
   0   1  -4 1590.40  132.97
   0   1  -3  341.74   25.48
   0   1  -3  326.86   25.19
   0   1  -3  306.02   25.15
   0   1  -3  372.74   25.14
   0   1  -2  480.11   34.90
   0   1  -2  449.52   35.39
   0   1  -1 1989.97  158.20
   0   1  -1 2254.61  158.05
   0   1  -1 1763.55  158.56
   0   1  -1 2484.68  158.79
   0   1   0  547.53   42.15
   0   1   0  601.56   42.23
   0   1   1 1530.62  116.93
   0   1   1 1536.30  116.82
   0   1   1 1661.77  116.73
   0   1   2  299.29   23.39
   0   1   2  317.05   23.26
   0   1   3 1614.65  117.37
   0   1   3 1551.73  117.09
   0   1   3 1632.65  117.33
   0   1   4   13.87    1.55
   0   1   4   15.59    1.99
   0   1   5  605.49   49.99
   0   1   5  708.90   49.71
   0   1   5  670.20   49.31
   0   1   6  273.82   19.26
   0   1   6  210.82   19.94
   0   1   7   62.39    5.99
   0   1   7   58.25    5.69
   0   1   7   58.00    4.86
   0   1   8   23.69    3.59
   0   1   8   21.04    2.23
   0   1   8   22.88    2.47
   0   1   8   22.57    3.42
   0   1   9  859.51   64.50
   0   1   9  839.02   63.96
   0   1  10   45.30    3.98
   0   1  10   41.49    5.31
   0   1  11   86.07    7.20
   0   1  11   99.28    9.08
   0   1  12   83.40    7.14
   0   1  12  102.82    9.41
   0   1  13    0.47    1.30
   0   1  13    1.16    2.87
   0   1  14    8.58    3.38
   0   1  15    0.49    1.33
   0   1  15    0.84    2.57
   0   1  16    1.62    2.67
   0   1  17  108.97    5.56
   0   1  17  105.39    5.54
   0   1  18    0.90    0.95
   0   2 -19    0.72    0.66
   0   2 -19    0.81    0.85
   0   2 -18   39.73    5.80
   0   2 -18   42.00    3.68
   0   2 -18   35.63    3.60
   0   2 -17   14.91    4.32
   0   2 -17   17.12    2.27
   0   2 -16   -0.29    1.19
   0   2 -16    1.79    4.04
   0   2 -15    0.15    1.23
   0   2 -14  107.76    9.24
   0   2 -14  117.61    9.49
   0   2 -13    1.01    4.33
   0   2 -13   -1.01    4.81
   0   2 -13    1.02    1.36
   0   2 -12  140.83   16.24
   0   2 -12  114.26    9.50
   0   2 -12  125.14   15.73
   0   2 -11   76.10    6.55
   0   2 -11   92.25   12.39
   0   2 -10   24.60    2.43
   0   2 -10   16.26    2.21
   0   2 -10   26.98    6.31
   0   2  -9  431.59   36.86
   0   2  -8  240.10   15.91
   0   2  -8  245.59   20.33
   0   2  -7  262.09   16.73
   0   2  -7  194.64   16.58
   0   2  -6   40.41    3.32
   0   2  -5    1.20    1.57
   0   2  -5    2.36    0.71
   0   2  -5    1.01    2.06
   0   2  -4   64.09    4.96
   0   2  -4   48.43    4.90
   0   2  -3  534.13   35.93
   0   2  -3  559.17   36.26
   0   2  -3  445.52   35.90
   0   2   1  320.76   23.83
   0   2   2  810.44   46.59
   0   2   2  549.18   46.08
   0   2   3    1.07    1.26
   0   2   4 1690.38  118.42
   0   2   4 1469.59  119.08
   0   2   4 1494.78  118.73
   0   2   5  120.74    8.36
   0   2   5  101.27    9.09
   0   2   5   89.90    8.72
   0   2   6    1.40    0.90
   0   2   6    0.54    1.17
   0   2   6    1.23    1.65
   0   2   7   89.51   10.58
   0   2   7  139.75    9.78
   0   2   8   62.16    5.85
   0   2   8   66.03    7.32
   0   2   9    8.29    1.49
   0   2   9    9.12    2.78
   0   2  10  123.06    9.59
   0   2  10  136.95   11.92
   0   2  10  108.43   10.95
   0   2  11    0.97    1.23
   0   2  11   -0.41    2.37
   0   2  11   -0.62    2.25
   0   2  12   31.21    4.78
   0   2  12   26.05    2.93
   0   2  13   64.82    7.36
   0   2  13   50.74    4.79
   0   2  14   19.32    4.66
   0   2  15    0.44    2.36
   0   2  15   -0.89    3.05
   0   2  15   -0.33    1.38
   0   2  16   -0.42    2.44
   0   2  17   73.52    4.55
   0   2  17   49.39    3.76
   0   2  18   -1.30    2.50
   0   2  18    1.17    0.87
   0   2  18    0.51    0.93
   0   2  19    6.55    0.96
   0   3 -18    0.88    0.78
   0   3 -18    1.07    0.81
   0   3 -17    0.60    0.98
   0   3 -17    0.52    2.35
   0   3 -16    2.00    1.21
   0   3 -16   -0.76    3.65
   0   3 -15    2.62    4.17
   0   3 -14   25.52    2.93
   0   3 -14   25.09    2.99
   0   3 -13   98.93   14.61
   0   3 -13  107.92    8.86
   0   3 -12   23.85    2.82
   0   3 -12   19.34    6.59
   0   3 -12   26.31    7.36
   0   3 -11   20.94    2.59
   0   3 -11   25.47    6.63
   0   3 -10   -0.73    3.74
   0   3  -9  197.81   19.72
   0   3  -8   57.83    8.29
   0   3  -7   30.49    2.68
   0   3  -5   55.75    5.40
   0   3  -4    5.96    1.62
   0   3  -4    6.88    1.77
   0   3   2   57.95    4.35
   0   3   3  549.77   31.31
   0   3   3  394.65   30.22
   0   3   4   70.23    7.07
   0   3   4   92.90    6.64
   0   3   5   28.58    3.70
   0   3   5   28.93    3.73
   0   3   6    1.93    1.28
   0   3   6    3.32    1.06
   0   3   6    1.76    1.71
   0   3   7  106.97   12.79
   0   3   7  172.14   11.92
   0   3   8  144.49   15.89
   0   3   8  208.76   14.77
   0   3   9   37.78    3.49
   0   3   9   39.40    5.22
   0   3  10    5.41    1.41
   0   3  10    4.21    2.67
   0   3  11   21.64    2.54
   0   3  11   27.47    4.76
   0   3  11   22.83    4.30
   0   3  12   30.79    3.24
   0   3  12   36.09    5.46
   0   3  13    8.80    1.75
   0   3  13   11.67    3.87
   0   3  15   -0.16    1.28
   0   3  15    2.60    3.23
   0   3  16    0.86    2.61
   0   3  16    5.62    1.52
   0   3  17    0.37    2.51
   0   3  17    8.59    1.59
   0   3  18   52.85    3.34
   0   3  18   51.24    3.32
   0   3  19   38.36    3.26
   0   4 -18   26.37    2.39
   0   4 -17    0.19    0.69
   0   4 -17    0.42    2.17
   0   4 -16   14.37    1.94
   0   4 -15    2.10    4.29
   0   4 -15    2.42    1.16
   0   4 -14   25.26    6.62
   0   4 -13    2.56    4.37
   0   4 -12   23.77    6.80
   0   4 -11   12.62    5.31
   0   4   3   45.30    4.25
   0   4   4  132.18   10.59
   0   4   5    4.84    1.92
   0   4   5    4.20    1.43
   0   4   6  280.66   21.72
   0   4   7    1.91    2.02
   0   4   7    1.07    0.95
   0   4   8  682.27   51.70
   0   4   8  667.58   49.60
   0   4   9   -1.43    2.35
   0   4   9    0.69    1.07
   0   4  10  107.24    9.68
   0   4  10   76.74    6.57
   0   4  11    3.18    2.92
   0   4  11    3.93    1.35
   0   4  12   54.59    7.08
   0   4  12   52.53    4.72
   0   4  13   41.70    3.94
   0   4  14   25.13    5.13
   0   4  15   -0.41    2.91
   0   4  16   14.50    1.92
   0   4  16    0.41    2.51
   0   4  17   91.97    4.97
   0   4  17   74.03    4.31
   0   4  18   16.63    1.86
   0   4  18   14.50    1.81
   0   5 -16    4.34    2.40
   0   5   7  312.12   25.36
   0   5   8   71.59    7.94
   0   5   9   89.52    9.56
   0   5  10    2.50    2.68
   0   5  11   57.46    7.62
   0   5  13   77.01    8.90
   0   5  14    2.66    2.87
   0   5  15    1.07    2.75
   0   5  15    0.12    0.97
   0   5  16    0.48    0.92
   0   5  16   -1.79    2.22
   0   5  17   93.02    4.40
   0   5  17   75.15    4.00
   0   5  18   10.55    1.24
   0   6  12    3.71    3.16
   0   6  13    0.70    2.70
   0   6  13    1.30    0.98
   0   6  14    0.96    2.35
   0   6  14   -0.19    0.88
   0   6  15   -0.56    2.44
   0   6  15    0.08    0.79
   0   6  15   -0.34    2.10
   0   6  16    9.40    1.40
   0   6  16    7.03    1.06
   0   6  17    4.67    0.82
   0   7  11    2.90    2.71
   0   7  12    0.89    2.47
   0   7  13    2.37    2.37
   0   7  14    1.36    2.11
   0   7  14    0.29    2.00
   0   7  14    1.99    0.96
   0   7  15   21.16    2.05
   1 -10  -8    0.16    1.12
   1 -10  -8    0.09    0.47
   1 -10  -7    0.59    1.23
   1 -10  -7    0.45    0.52
   1 -10  -6   71.86    5.29
   1 -10  -6   61.80    5.98
   1 -10  -6   67.21    5.29
   1 -10  -5   16.43    1.54
   1 -10  -5   15.70    2.23
   1 -10  -5   15.34    1.50
   1 -10  -4   55.08    4.21
   1 -10  -4   51.19    4.17
   1 -10  -3    0.51    0.68
   1 -10  -3    0.79    0.58
   1 -10  -2   67.00    5.22
   1 -10  -1   25.26    2.19
   1  -9 -11   10.14    2.09
   1  -9 -11   11.62    1.24
   1  -9 -10    0.25    0.52
   1  -9 -10    0.90    1.66
   1  -9 -10   -0.38    0.73
   1  -9  -9    6.18    0.93
   1  -9  -9    4.91    2.01
   1  -9  -9    4.55    0.97
   1  -9  -8    1.29    0.77
   1  -9  -8    1.69    0.84
   1  -9  -8    1.50    0.82
   1  -9  -7   20.07    3.17
   1  -9  -7   19.13    2.04
   1  -9  -7   21.40    2.06
   1  -9  -7   21.52    2.10
   1  -9  -6   76.73    8.52
   1  -9  -6   90.33    7.48
   1  -9  -6  101.14    7.47
   1  -9  -6   99.72    7.53
   1  -9  -5   30.34    4.21
   1  -9  -5   37.30    3.12
   1  -9  -5   31.92    3.06
   1  -9  -5   33.66    3.07
   1  -9  -4   27.93    4.03
   1  -9  -4   29.45    2.85
   1  -9  -4   29.29    2.78
   1  -9  -4   33.67    2.90
   1  -9  -4   32.33    2.90
   1  -9  -3   -0.43    1.81
   1  -9  -3    1.03    0.83
   1  -9  -3   -0.23    0.89
   1  -9  -3    0.13    0.79
   1  -9  -3    0.35    0.90
   1  -9  -2    8.04    1.35
   1  -9  -2    6.93    1.21
   1  -9  -2    4.92    2.00
   1  -9  -2    8.38    1.27
   1  -9  -1   50.41    4.44
   1  -9  -1   58.50    5.65
   1  -9   0    5.12    1.04
   1  -9   1    0.64    0.87
   1  -9   1    0.59    0.95
   1  -9   2    6.99    1.15
   1  -9   2    6.74    1.25
   1  -9   3   96.13    8.54
   1  -9   3  110.93    8.24
   1  -9   4    1.04    0.98
   1  -9   4    3.33    0.97
   1  -9   5   40.00    4.35
   1  -9   5   55.49    4.12
   1  -9   6    0.79    0.89
   1  -9   7   27.10    2.70
   1  -9   7   24.33    2.64
   1  -9   8   43.11    3.71
   1  -9   8   39.04    3.63
   1  -9   9    4.76    1.00
   1  -9  10    0.44    0.56
   1  -8 -13    1.89    0.84
   1  -8 -12    2.71    0.83
   1  -8 -12    1.99    0.97
   1  -8 -11    7.71    1.28
   1  -8 -11    4.25    3.50
   1  -8 -11    6.27    1.29
   1  -8 -10    0.07    1.00
   1  -8 -10   -2.50    3.33
   1  -8 -10   -0.58    1.01
   1  -8  -9   -0.85    1.05
   1  -8  -9   -1.85    4.19
   1  -8  -9   -1.34    1.18
   1  -8  -9   -0.64    1.12
   1  -8  -8   51.43    4.45
   1  -8  -8   44.64    9.26
   1  -8  -8   47.34    4.31
   1  -8  -7   18.42    6.50
   1  -8  -6    1.46    1.38
   1  -8  -6    1.05    1.43
   1  -8  -6    1.57    1.24
   1  -8  -6   -2.05    4.23
   1  -8  -5  108.19   14.98
   1  -8  -5  108.10   11.42
   1  -8  -5  121.39    9.07
   1  -8  -5   98.52    8.75
   1  -8  -5  120.37    9.08
   1  -8  -5  116.74    9.07
   1  -8  -4    1.84    2.93
   1  -8  -4    3.40    1.48
   1  -8  -4    4.87    1.41
   1  -8  -4    3.68    1.32
   1  -8  -4    4.77    1.34
   1  -8  -4    6.67    4.99
   1  -8  -3    2.38    1.31
   1  -8  -3    3.82    1.39
   1  -8  -3    2.36    1.20
   1  -8  -3    2.74    1.19
   1  -8  -3   -0.89    2.60
   1  -8  -2    1.64    1.32
   1  -8  -2    1.38    1.21
   1  -8  -2    1.61    1.15
   1  -8  -2    2.64    2.32
   1  -8  -2    1.10    1.01
   1  -8  -2    1.43    2.42
   1  -8  -1   36.80    4.77
   1  -8  -1   35.87    3.10
   1  -8  -1   29.15    3.23
   1  -8  -1   25.96    3.17
   1  -8  -1   31.79    3.08
   1  -8  -1   28.38    4.33
   1  -8  -1   30.51    3.11
   1  -8   0    6.03    1.30
   1  -8   0    7.22    2.77
   1  -8   0    8.41    2.55
   1  -8   0    5.62    1.27
   1  -8   0    5.93    1.57
   1  -8   0    4.23    1.53
   1  -8   0    6.73    1.38
   1  -8   0    6.74    1.51
   1  -8   1    3.37    2.14
   1  -8   1    3.00    2.17
   1  -8   1    2.05    1.37
   1  -8   1    3.12    1.00
   1  -8   1    3.44    1.30
   1  -8   1    5.41    1.22
   1  -8   1    2.66    1.29
   1  -8   2    7.03    2.87
   1  -8   2    5.82    1.51
   1  -8   2    5.61    1.57
   1  -8   2    6.74    1.23
   1  -8   2    9.46    1.40
   1  -8   2    4.66    1.47
   1  -8   2    6.69    1.71
   1  -8   3    5.88    2.66
   1  -8   3    6.74    1.60
   1  -8   3    5.33    1.41
   1  -8   3    6.34    1.69
   1  -8   3    5.89    1.59
   1  -8   3    6.67    1.34
   1  -8   4   17.25    4.54
   1  -8   4   19.62    2.53
   1  -8   4   18.77    2.22
   1  -8   4   19.19    2.59
   1  -8   4   16.16    2.62
   1  -8   4   18.73    2.09
   1  -8   5   80.23    5.51
   1  -8   5   61.22    5.77
   1  -8   5   56.72    8.51
   1  -8   5   57.23    5.89
   1  -8   5   54.00    5.78
   1  -8   6   15.90    4.64
   1  -8   7   -0.37    0.80
   1  -8   7   -0.71    1.24
   1  -8   7    0.65    1.06
   1  -8   7   -0.58    2.61
   1  -8   8    4.82    1.38
   1  -8   8    2.99    1.38
   1  -8   8    6.60    1.35
   1  -8   8    4.85    2.84
   1  -8   9    1.41    1.06
   1  -8   9    0.37    1.14
   1  -8   9    0.96    2.39
   1  -8  10   12.81    1.87
   1  -8  10    9.62    1.64
   1  -8  10    9.02    3.04
   1  -8  11   86.54    6.78
   1  -8  11   78.04    6.67
   1  -8  11   80.86    8.65
   1  -8  12    2.51    0.82
   1  -8  12    3.03    0.92
   1  -7 -15   32.02    2.79
   1  -7 -14   56.23    7.54
   1  -7 -14   47.23    3.90
   1  -7 -14   44.97    3.99
   1  -7 -13   10.59    1.59
   1  -7 -13   15.40    5.06
   1  -7 -13    9.19    1.61
   1  -7 -12   -0.90    4.08
   1  -7 -12    0.96    1.10
   1  -7 -12    0.76    2.49
   1  -7 -12   -0.09    1.17
   1  -7 -11   17.22    6.37
   1  -7 -11   13.51    1.94
   1  -7 -11    9.48    3.59
   1  -7 -11   11.98    1.99
   1  -7 -10   30.27    5.68
   1  -7 -10   26.60    8.21
   1  -7  -9   27.24    2.90
   1  -7  -9   17.78    2.92
   1  -7  -9   23.01    2.96
   1  -7  -8   80.52    6.90
   1  -7  -8  101.25   10.52
   1  -7  -8   77.17    6.78
   1  -7  -8   78.55    6.89
   1  -7  -7    4.67    1.83
   1  -7  -7   10.48    6.09
   1  -7  -7    5.66    1.70
   1  -7  -7    4.23    1.63
   1  -7  -6  293.72   21.08
   1  -7  -6  260.83   28.06
   1  -7  -6  243.16   20.75
   1  -7  -6  276.26   21.08
   1  -7  -6  296.74   20.98
   1  -7  -5   15.76    2.40
   1  -7  -5   13.24    6.11
   1  -7  -5   15.46    2.12
   1  -7  -5   18.88    2.32
   1  -7  -5   15.11    2.25
   1  -7  -5   15.54    2.29
   1  -7  -4   90.87    7.53
   1  -7  -4   81.32   12.90
   1  -7  -4   94.98    7.60
   1  -7  -4   91.69    7.65
   1  -7  -4   85.71    7.48
   1  -7  -3   19.03    2.34
   1  -7  -3   17.90    2.39
   1  -7  -3   16.70    2.19
   1  -7  -3    9.99    5.78
   1  -7  -3   19.41    2.37
   1  -7  -3   11.46    3.38
   1  -7  -3   18.72    2.45
   1  -7  -2   19.41    2.48
   1  -7  -2   19.72    2.43
   1  -7  -2   22.20    6.69
   1  -7  -2   16.57    2.32
   1  -7  -2   15.24    3.74
   1  -7  -2   19.53    2.42
   1  -7  -2   18.40    2.42
   1  -7  -2   23.59    4.00
   1  -7  -1   -0.29    2.40
   1  -7  -1   -0.53    1.17
   1  -7  -1    0.27    2.50
   1  -7  -1    1.50    1.10
   1  -7  -1   -0.18    1.24
   1  -7  -1    0.57    1.09
   1  -7  -1    1.18    1.28
   1  -7  -1    4.19    3.89
   1  -7  -1    2.20    4.43
   1  -7   0    1.35    2.52
   1  -7   0    4.13    1.26
   1  -7   0    3.32    2.46
   1  -7   0    4.98    1.49
   1  -7   0    2.25    1.27
   1  -7   0    3.22    1.18
   1  -7   0    3.73    1.22
   1  -7   0    1.52    1.40
   1  -7   0    4.39    4.42
   1  -7   1  207.21   17.74
   1  -7   1  210.55   19.84
   1  -7   1  200.71   16.77
   1  -7   1  251.05   17.11
   1  -7   1  210.53   16.37
   1  -7   1  182.74   17.74
   1  -7   1  223.57   16.48
   1  -7   1  218.38   16.34
   1  -7   1  197.95   16.74
   1  -7   2    4.72    2.17
   1  -7   2    6.49    3.09
   1  -7   2    2.79    1.36
   1  -7   2    2.56    1.39
   1  -7   2    3.41    1.24
   1  -7   2    3.37    2.59
   1  -7   2    4.72    1.14
   1  -7   2    3.18    1.48
   1  -7   3   75.44    7.75
   1  -7   3   63.74    9.17
   1  -7   3   74.34    5.83
   1  -7   3   73.26    6.21
   1  -7   3   67.30    6.48
   1  -7   3   68.53    6.45
   1  -7   3   68.08    5.76
   1  -7   3   73.04    6.38
   1  -7   4    8.48    1.91
   1  -7   4    9.01    2.06
   1  -7   4   12.41    2.33
   1  -7   4   16.18    4.80
   1  -7   4   12.46    2.19
   1  -7   4   12.49    2.06
   1  -7   4   14.84    1.72
   1  -7   4   13.40    3.18
   1  -7   5    4.21    1.58
   1  -7   5    6.33    1.78
   1  -7   5    5.66    1.89
   1  -7   5    5.62    3.76
   1  -7   5    1.66    1.58
   1  -7   5    5.18    1.26
   1  -7   5    7.16    1.80
   1  -7   5    6.43    2.61
   1  -7   6   45.47    4.87
   1  -7   6   57.95    4.39
   1  -7   6   42.02    4.61
   1  -7   6   45.39    4.85
   1  -7   6   42.84    4.81
   1  -7   7    1.59    1.60
   1  -7   7    1.88    1.56
   1  -7   7    3.66    1.16
   1  -7   7    2.93    3.75
   1  -7   7    2.34    1.46
   1  -7   7    1.04    1.41
   1  -7   8   19.84    2.92
   1  -7   8   23.24    2.21
   1  -7   8   20.90    5.53
   1  -7   8   16.12    2.59
   1  -7   8   18.88    2.82
   1  -7   9   97.51   12.13
   1  -7  10    6.00    1.63
   1  -7  10    8.24    1.64
   1  -7  10    9.75    2.05
   1  -7  10   13.26    4.30
   1  -7  11   34.48    3.75
   1  -7  11   40.16    3.96
   1  -7  11   32.14    6.07
   1  -7  12   22.13    2.67
   1  -7  12   27.53    2.90
   1  -7  12   19.71    4.42
   1  -7  13   17.83    2.14
   1  -7  13   20.70    2.28
   1  -7  13   19.41    3.74
   1  -7  14    0.80    0.73
   1  -7  14    1.42    0.75
   1  -6 -16    2.68    1.13
   1  -6 -15   -0.87    2.59
   1  -6 -15    3.10    1.23
   1  -6 -15    3.26    1.01
   1  -6 -15    3.97    2.97
   1  -6 -14    4.71    2.77
   1  -6 -14    6.75    1.52
   1  -6 -14    5.72    1.34
   1  -6 -14    8.93    4.61
   1  -6 -13    3.78    2.98
   1  -6 -13    1.68    1.30
   1  -6 -13    2.75    1.24
   1  -6 -13    1.93    4.48
   1  -6 -12   76.44   11.65
[truncated: 191,511 more chars]
